# Supplementary material for: Distinct molecular and immune hallmarks of inflammatory arthritis induced by immune checkpoint inhibitors for cancer therapy
Source: Nat Commun. 2022 Apr 12;13:1970. doi: 10.1038/s41467-022-29539-3 (PMC9005525; doi:10.1038/s41467-022-29539-3)
Supplement: Supplementary file 5 — Supplementary Data file 1 [file 41467_2022_29539_MOESM5_ESM.xlsx]

## Sheet: Sup_Data_File_1
Supplementary Data file 1. Demographic and clinical characteristics, including outcome of arthritis as an immune-related adverse event, of individual patients in the study.
ID	Age, years range	Sex	Body mass index	Primary tumor	ICI(s)	CTCAE grade II-IV irAEs prior to the arthritis (Y/N; If yes, irAE)	Arthritis type	Time from first ICI to arthritis, weeks	Stopped ICI therapy before development of arthritis (Y/N; If yes, reason)	CDAI	CTCAE Grade	ESR	CRP	ANA	RF	CCP	HLA B27	WBCs in SF	% SF neutrophils	% SF lymphocytes	% SF histiocytes	DMARDs over 12 months (Y/N; if yes, name of DMARD)	PB	SF	Longitudinal PB	Time from first ICI to sample donation, weeks	Time from development of arthritis to sample donation, weeks	Steroid <4 weeks or injection <12 weeks from sample collection (Y/N; if yes, route of administration)	Steroid at the time of sample collection (Y/N; if yes, dose of prednisone or equivalent)
Arthritis-irAE group
Pt_1	61-80	Male	26.7	RCC	Nivolumab	Y_Colitis	ReA	47	Y_Colitis-irAE	N/A	III	91	249	Pos 1:160	Neg	Neg	Neg	20300	NA	NA	NA	N	N	Y	N	50.5	3.5	Y_oral	N
Pt_2	41-60	Male	37.8	Melanoma	Ipilimumab+Pembrolizumab	Y_Hypothyroidism	ReA	143	N	N/A	II	35	N/A	Neg	Neg	Neg	Neg	6316	83	13	4	Y_Tocilizumab	N	Y	N	169	26	N	N
Pt_3	61-80	Male	26	Lung	Pembrolizumab	N	ReA	34	N	N/A	II	8	43.2	Neg	Neg	N/A	N/A	774	NA	NA	NA	N	Y	Y	N	35	1	Y_oral	N
Pt_4	41-60	Female	37	Lung	Durvalumab	Y_Dermatitis	RA	10	N	N/A	II	44	N/A	Neg	Neg	Neg	Neg	NA	NA	NA	NA	N	Y	N	Y	49	38.5	Y_oral	N
Pt_5	61-80	Male	33.7	Melanoma	Pembrolizumab	Y_Colitis	RA	6	N	N/A	II	10	N/A	Neg	Neg	Neg	Neg	NA	NA	NA	NA	N	Y	N	Y	24.5	18.5	N	N
Pt_6	41-60	Female	33.6	Lung	Pembrolizumab	N	RA	13	N	17	II	30	2.03	Neg	Neg	Neg	Neg	NA	NA	NA	NA	N	Y	N	Y	25.5	13	N	N
Pt_7	61-80	Male	27.6	Melanoma	Ipilimumab+Nivolumab	N	RA	87	N	60	II	108	213.22	Neg	Pos (50)	Neg	Neg	N/A	N/A	N/A	N/A	Y_Tocilizumab	Y	N	Y	119.5	31.5	N	N
Pt_8	41-60	Female	23.5	Melanoma	Nivolumab	Y_Myocarditis	ReA	28.5	Y_Myocarditis-irAE	22	II	72	114.66	Neg	Neg	Neg	Neg	NA	NA	NA	NA	Y_Tocilizumab	Y	N	N	36	8	Y_oral	Y_25 mg
Pt_9	41-60	Male	28.5	Melanoma	Ipilimumab+Pembrolizumab	N	ReA	254	Y_Completion of therapy	17	II	21	15.3	Neg	Neg	Neg	Neg	3413	92	6	2	Y_Tocilizumab+Sulfasalazine	Y	Y	N	262	9	N	N
Pt_10	41-60	Male	31.9	Melanoma	Ipilimumab+Nivolumab	N	ReA	37	Y_Tumor progression	N/A	III	107	241	Neg	Neg	Neg	Neg	N/A	N/A	N/A	N/A	N	Y	N	N	42.5	5	Y_oral	N
Pt_11	61-80	Male	28.2	Melanoma	Nivolumab	N	ReA	8	N	N/A	II	76	81.2	Neg	Neg	Neg	Neg	3614	0	82	17	N	Y	Y	N	40	32	N	N
Pt_12	61-80	Male	28.8	Neuroendocrine	Ipilimumab+Nivolumab	N	RA	0.5	N	19	III	48	6.53	Neg	Pos (23)	Neg	Neg					N	Y	N	N	5.5	5	N	N
Pt_13	61-80	Male	33.1	RCC	Nivolumab	Y_Colitis	ReA	70	Y_Tumor progression	N/A	II	9	9.93	Pos 1:320	Neg	Neg	Pos	3600	60	14	26	N	N	Y	N	88.5	19	Y_oral	Y
Pt_14	41-60	Male	37.9	Melanoma	Ipilimumab+Nivolumab	Y_Colitis, Dermatitis	ReA	91	Y_Completion of therapy	7	II	28	52.85	Neg	Neg	Neg	Neg	12621	69	18	13	N	Y	Y	N	94	2.5	N	N
Pt_15	41-60	Male	26.8	RCC	Nivolumab	Y_Type I DM	ReA	44	N	22	II	95	243.96	Pos 1:160	Neg	Neg	Neg	16210	89	4	7	Y_Tocilizumab	Y	Y	Y	50	6	N	N
Pt_16	21-40	Female	28	Melanoma	Nivolumab	Y_Neuritis	ReA	43	Y_Neuritis-irAE	25	II	66	6.87	Neg	Neg	Neg	Neg	4800	22	52	23	Y_Methotrexate	Y	Y	Y	50	7.5	Y_oral	N
Pt_17	41-60	Female	31.2	Melanoma	Ipilimumab+Nivolumab	Y_Colitis, Dermatitis	ReA	7	N	26	III	58	80.17	Neg	Neg	Neg	Neg	1287	N/A	N/A	N/A	Y_Infliximab	Y	Y	Y	7.5	0.5	N	N
Pt_18	41-60	Male	22.7	Melanoma	Ipilimumab+Pembrolizumab	Y_Colitis, Dermatitis	ReA	365	N	27	II	81	193.34	Neg	Neg	Neg	Neg	46360	81	11	8	Y_Adalimumab	Y	Y	N	380.5	15	N	N
Pt_19	61-80	Female	21.7	Lung	Ipilimumab+Nivolumab	Y_Colitis	RA	0.5	N	20	II	76	300	Neg	Neg	Neg	Neg	N/A	N/A	N/A	N/A	Y_Methotrexate + hydroxychloroquine	Y	N	N	36	36	Y_oral	Y_10 mg
Pt_20	41-60	Male	30.3	RCC	Pembrolizumab	N	ReA	23	N	21	II	8	44.7	N/A	Neg	Neg	Neg	N/A	N/A	N/A	N/A	N	Y	N	N	24	1	N	N
Osteoarthritis group
Pt_21	61-80	F	31.62	Lung	No	N/A	Knees	N/A	N/A	N/A	N/A	N/A	N/A	N/A	N/A	N/A	N/A	N/A	N/A	N/A	N/A	N/A	N	Y	N	N/A	N/A	N	N
Pt_22	61-80	M	31.6	Melanoma	No	N/A	Knees	N/A	N/A	N/A	N/A	9	5.79	N/A	N/A	N/A	N/A	643	3	54	43	N/A	N	Y	N	N/A	N/A	N	N
Pt_23	41-60	M	30.84	CLL	No	N/A	Knees	N/A	N/A	N/A	N/A	7	1.27	N/A	N/A	N/A	N/A	643	2	32	63	N/A	N	Y	N	N/A	N/A	N	N
Pt_24	41-60	F	29.6	Uterine	No	N/A	Knees	N/A	N/A	N/A	N/A	N/A	N/A	N/A	N/A	N/A	N/A	22	14	82	4	N/A	N	Y	N	N/A	N/A	N	N
No-irAE group
Pt_25	61-80	M	33.7	Melanoma	Nivolumab	None	N/A	N/A	N/A	N/A	N/A	N/A	N/A	N/A	N/A	N/A	N/A	N/A	N/A	N/A	N/A	N/A	Y	N	N	60.5	N/A	N	N
Pt_26	41-60	F	31	Melanoma	Nivolumab	None	N/A	N/A	N/A	N/A	N/A	N/A	N/A	N/A	N/A	N/A	N/A	N/A	N/A	N/A	N/A	N/A	Y	N	N	92	N/A	N	N
Pt_27	41-60	F	22.4	Melanoma	Nivolumab	None	N/A	N/A	N/A	N/A	N/A	N/A	N/A	N/A	N/A	N/A	N/A	N/A	N/A	N/A	N/A	N/A	Y	N	N	53	N/A	N	N
Pt_28	61-80	M	33.3	Lung	Nivolumab	None	N/A	N/A	N/A	N/A	N/A	N/A	N/A	N/A	N/A	N/A	N/A	N/A	N/A	N/A	N/A	N/A	Y	N	N	77.5	N/A	N	N
Pt_29	41-60	F	24.6	Lung	Pembrolizumab	None	N/A	N/A	N/A	N/A	N/A	N/A	N/A	N/A	N/A	N/A	N/A	N/A	N/A	N/A	N/A	N/A	Y	N	N	123	N/A	N	N
Pt_30	61-80	F	25.33	Lung	Durvalumab	None	N/A	N/A	N/A	N/A	N/A	N/A	N/A	N/A	N/A	N/A	N/A	N/A	N/A	N/A	N/A	N/A	Y	N	N	114.5	N/A	N	N
Pt_31	41-60	M	31.6	Melanoma	Ipilimumab + nivolumab	None	N/A	N/A	N/A	N/A	N/A	N/A	N/A	N/A	N/A	N/A	N/A	N/A	N/A	N/A	N/A	N/A	Y	N	N	63.5	N/A	N	N
Pt_32	61-80	M	30.83	Melanoma	Nivolumab	None	N/A	N/A	N/A	N/A	N/A	N/A	N/A	N/A	N/A	N/A	N/A	N/A	N/A	N/A	N/A	N/A	Y	N	N	25	N/A	N	N
Pt_33	61-80	M	26.1	Melanoma	Nivolumab	None	N/A	N/A	N/A	N/A	N/A	N/A	N/A	N/A	N/A	N/A	N/A	N/A	N/A	N/A	N/A	N/A	Y	N	N	24.5	N/A	N	N
Abbreviations: irAE, immune-related adverse event; RCC, renal cell carcinoma; CLL, chronic lymphocytic leukemia; ICI, immune checkpoint inhibitor; CTCAE, Common Terminology Criteria for Adverse Events; RA, rheumatoid-like; ReA, reactive-like; N/A, not applicable; CDAI, clinical disease activity index; ESR, erythrocyte sedimentation rate; CRP, C-reactive protein; ANA, anti-nuclear antibody; RF, rh…
