# Supplementary material for: Distinct molecular and immune hallmarks of inflammatory arthritis induced by immune checkpoint inhibitors for cancer therapy
Source: Nat Commun. 2022 Apr 12;13:1970. doi: 10.1038/s41467-022-29539-3 (PMC9005525; doi:10.1038/s41467-022-29539-3)
Supplement: Supplementary file 6 — Supplementary Data file 2 [file 41467_2022_29539_MOESM6_ESM.xlsx]

## Sheet: Sup_Data_file_2
Supplementary Data file 2. Differentially expressed genes in live cell clusters. P-value was calculated using Wilcoxon Rank Sum test. P-adj value is false discovery rate adjusted P-value
Gene	Cluster	P_val	Avg_logFC	pct.1	pct.2	Adjusted P-Value
STMN1	1	0	2.30364	0.856	0.153	0
TYMS	1	0	1.95299	0.759	0.014	0
TUBB	1	0	1.83627	0.89	0.475	0
HIST1H4C	1	0	1.70649	0.797	0.471	0
TUBA1B	1	0	1.67141	0.872	0.476	0
HMGB2	1	0	1.59554	0.859	0.412	0
H2AFZ	1	0	1.45428	0.878	0.531	0
MKI67	1	0	1.44158	0.621	0.012	0
PCNA	1	0	1.42251	0.705	0.089	0
DUT	1	0	1.32965	0.799	0.33	0
HMGN2	1	0	1.25088	0.906	0.721	0
UBE2C	1	0	1.20111	0.479	0.006	0
NUSAP1	1	0	1.19681	0.579	0.022	0
MCM7	1	0	1.16365	0.684	0.089	0
GAPDH	1	0	1.15494	0.995	0.915	0
TK1	1	0	1.12662	0.557	0.012	0
TOP2A	1	0	1.10835	0.496	0.013	0
CENPF	1	0	1.06943	0.492	0.018	0
HMGB1	1	0	1.06034	0.951	0.848	0
CDT1	1	0	1.04141	0.599	0.011	0
CENPM	1	0	1.00542	0.594	0.032	0
PTTG1	1	0	0.981994	0.589	0.098	0
H2AFV	1	0	0.961293	0.807	0.474	0
MCM5	1	0	0.96037	0.656	0.125	0
SMC4	1	0	0.946579	0.637	0.124	0
ASF1B	1	0	0.931791	0.53	0.013	0
TPI1	1	0	0.929075	0.914	0.682	0
RAN	1	0	0.927627	0.848	0.598	0
CARHSP1	1	0	0.910256	0.703	0.208	0
NASP	1	0	0.909963	0.716	0.238	0
SLC25A5	1	0	0.90739	0.847	0.589	0
CLSPN	1	0	0.904035	0.564	0.013	0
ENO1	1	0	0.890217	0.891	0.663	0
HIST1H1B	1	0	0.874832	0.382	0.019	0
LDHA	1	0	0.872874	0.891	0.619	0
CDK1	1	0	0.872006	0.481	0.006	0
IDH2	1	0	0.870616	0.76	0.359	0
PKMYT1	1	0	0.864764	0.475	0.003	0
CKS1B	1	0	0.855316	0.549	0.059	0
H2AFX	1	0	0.850622	0.6	0.175	0
DHFR	1	0	0.846697	0.535	0.029	0
CENPU	1	0	0.843714	0.56	0.021	0
FEN1	1	0	0.838385	0.552	0.042	0
RANBP1	1	0	0.834959	0.717	0.312	0
TMEM106C	1	0	0.830375	0.609	0.104	0
RPA3	1	0	0.830162	0.671	0.194	0
ZWINT	1	0	0.828863	0.534	0.01	0
MCM3	1	0	0.82108	0.615	0.097	0
BIRC5	1	0	0.820722	0.435	0.004	0
DEK	1	0	0.818968	0.802	0.497	0
TMPO	1	0	0.818743	0.667	0.197	0
DNAJC9	1	0	0.802448	0.648	0.147	0
FABP5	1	0	0.797669	0.65	0.186	0
RRM2	1	0	0.789168	0.442	0.008	0
CKS2	1	0	0.788227	0.517	0.083	0
JPT1	1	0	0.787347	0.722	0.351	0
GINS2	1	0	0.783556	0.508	0.011	0
NUDT1	1	0	0.78293	0.665	0.176	0
PGAM1	1	0	0.781176	0.825	0.549	0
ANP32B	1	0	0.774595	0.836	0.586	0
LMNB1	1	0	0.771031	0.622	0.127	0
UHRF1	1	0	0.765137	0.497	0.005	0
RRM1	1	0	0.760447	0.562	0.071	0
TPX2	1	0	0.756411	0.447	0.014	0
SMC2	1	0	0.75492	0.557	0.047	0
CCNA2	1	0	0.746772	0.417	0.004	0
TXN	1	0	0.746576	0.819	0.49	0
DNMT1	1	0	0.744262	0.696	0.233	0
TUBB4B	1	0	0.743957	0.7	0.394	0
ASPM	1	0	0.739832	0.383	0.005	0
LIG1	1	0	0.738518	0.569	0.065	0
PRDX2	1	0	0.738128	0.694	0.346	0
CDCA7	1	0	0.735497	0.519	0.034	0
SLBP	1	0	0.734177	0.649	0.235	0
MIR4435-2HG	1	0	0.72119	0.653	0.209	0
PKM	1	0	0.719849	0.873	0.616	0
ACTG1	1	0	0.712976	0.983	0.897	0
MCM2	1	0	0.704883	0.506	0.021	0
SNRPB	1	0	0.702797	0.784	0.501	0
HSPD1	1	0	0.702227	0.659	0.289	0
CORO1A	1	0	0.700954	0.95	0.827	0
CENPW	1	0	0.700279	0.504	0.035	0
PHF19	1	0	0.700171	0.545	0.081	0
LAG3	1	0	0.699678	0.549	0.19	0
SNRPG	1	0	0.696573	0.763	0.467	0
KIFC1	1	0	0.694751	0.428	0.004	0
HIST1H3B	1	0	0.692778	0.305	0.005	0
COX5A	1	0	0.68919	0.81	0.549	0
PPIA	1	0	0.688689	0.955	0.9	0
KIF22	1	0	0.687841	0.599	0.157	0
CDKN3	1	0	0.686085	0.443	0.013	0
MT2A	1	0	0.67901	0.836	0.513	0
ATAD2	1	0	0.676964	0.533	0.065	0
HNRNPF	1	0	0.676909	0.77	0.482	0
ATP5MC3	1	0	0.671447	0.829	0.604	0
HNRNPAB	1	0	0.671303	0.633	0.21	0
SIVA1	1	0	0.67082	0.721	0.369	0
ANP32E	1	0	0.66768	0.644	0.226	0
COX8A	1	0	0.66625	0.836	0.64	0
MCM4	1	0	0.664721	0.515	0.028	0
MAD2L1	1	0	0.659309	0.495	0.038	0
IL32	1	0	0.651975	0.933	0.647	0
PFN1	1	0	0.651665	0.992	0.946	0
SAE1	1	0	0.647478	0.616	0.173	0
CXCR6	1	0	0.646762	0.439	0.093	0
USP1	1	0	0.646217	0.616	0.179	0
DDX39A	1	0	0.645094	0.689	0.303	0
MCM6	1	0	0.643505	0.512	0.054	0
MTHFD2	1	0	0.636789	0.589	0.195	0
HSP90AA1	1	0	0.629811	0.923	0.792	0
ITM2A	1	0	0.629433	0.685	0.306	0
RPS27L	1	0	0.629343	0.746	0.486	0
PRDX3	1	0	0.627328	0.602	0.194	0
CYTOR	1	0	0.626937	0.74	0.332	0
CCDC167	1	0	0.62555	0.658	0.213	0
GZMA	1	0	0.625184	0.774	0.471	0
CACYBP	1	0	0.620721	0.718	0.359	0
NUCKS1	1	0	0.618522	0.74	0.422	0
DTYMK	1	0	0.61792	0.541	0.093	0
HIST1H1D	1	0	0.616504	0.505	0.159	0
FBXO5	1	0	0.616501	0.404	0.026	0
SAC3D1	1	0	0.614806	0.45	0.039	0
PSMB2	1	0	0.612242	0.702	0.334	0
EZH2	1	0	0.611128	0.5	0.057	0
HELLS	1	0	0.610538	0.484	0.035	0
RAD21	1	0	0.610469	0.735	0.392	0
SMC3	1	0	0.608072	0.626	0.186	0
CDCA5	1	0	0.608063	0.395	0.003	0
DDB2	1	0	0.607261	0.528	0.13	0
GMNN	1	0	0.603755	0.478	0.039	0
CCNB2	1	0	0.602861	0.363	0.004	0
AURKB	1	0	0.594836	0.362	0.004	0
PSME2	1	0	0.589831	0.857	0.643	0
WDR34	1	0	0.58837	0.478	0.029	0
UBE2T	1	0	0.586972	0.429	0.017	0
GALM	1	0	0.585317	0.54	0.157	0
KPNA2	1	0	0.583288	0.468	0.114	0
CHCHD2	1	0	0.581042	0.89	0.8	0
SMC1A	1	0	0.579185	0.566	0.155	0
CDCA8	1	0	0.579116	0.368	0.007	0
FDXR	1	0	0.574869	0.319	0.034	0
H2AFY	1	0	0.574548	0.726	0.367	0
BUB3	1	0	0.574224	0.71	0.357	0
PARP1	1	0	0.571465	0.669	0.29	0
FANCI	1	0	0.570828	0.453	0.02	0
CENPN	1	0	0.569496	0.468	0.03	0
LSM2	1	0	0.567464	0.642	0.282	0
COTL1	1	0	0.566489	0.886	0.632	0
PSMB8	1	0	0.566336	0.815	0.583	0
C12orf75	1	0	0.565514	0.727	0.356	0
SEM1	1	0	0.565117	0.748	0.464	0
PA2G4	1	0	0.564854	0.735	0.436	0
ACTB	1	0	0.56233	0.999	0.993	0
MRPL51	1	0	0.56032	0.667	0.307	0
CDC20	1	0	0.558612	0.287	0.003	0
CXCR3	1	0	0.556476	0.641	0.223	0
PCLAF	1	0	0.553662	0.42	0.006	0
SNRPD1	1	0	0.553228	0.701	0.364	0
IFI16	1	0	0.55151	0.723	0.377	0
EIF4A3	1	0	0.550435	0.578	0.19	0
HMGB3	1	0	0.549991	0.426	0.038	0
PSMD8	1	0	0.549568	0.739	0.435	0
MZT2A	1	0	0.546859	0.699	0.35	0
MT1E	1	0	0.546499	0.469	0.123	0
PSMA7	1	0	0.545897	0.825	0.627	0
ERH	1	0	0.545408	0.75	0.487	0
CBX3	1	0	0.54478	0.735	0.424	0
NUDT21	1	0	0.544469	0.643	0.256	0
NCAPH	1	0	0.543008	0.391	0.011	0
MIF	1	0	0.541425	0.9	0.808	0
PSMB9	1	0	0.54118	0.859	0.664	0
CENPX	1	0	0.539403	0.611	0.217	0
CFL1	1	0	0.538898	0.971	0.915	0
CD38	1	0	0.537475	0.469	0.143	0
ACOT7	1	0	0.534819	0.495	0.063	0
RNASEH2A	1	0	0.534613	0.492	0.06	0
HNRNPA2B1	1	0	0.534572	0.901	0.825	0
HPRT1	1	0	0.533721	0.608	0.213	0
RAD51AP1	1	0	0.533008	0.413	0.012	0
SHMT2	1	0	0.531894	0.55	0.175	0
SSRP1	1	0	0.5315	0.59	0.2	0
LDHB	1	0	0.531397	0.844	0.624	0
HSPB11	1	0	0.529772	0.642	0.248	0
KNL1	1	0	0.529616	0.378	0.013	0
GTSE1	1	0	0.529534	0.352	0.002	0
NDC80	1	0	0.528958	0.402	0.025	0
C19orf48	1	0	0.528405	0.48	0.081	0
PPM1G	1	0	0.528165	0.698	0.356	0
PSMC3	1	0	0.527366	0.663	0.282	0
PLK1	1	0	0.520207	0.263	0.004	0
VDAC1	1	0	0.517283	0.679	0.346	0
SKA2	1	0	0.516813	0.541	0.124	0
GPI	1	0	0.513026	0.698	0.402	0
RFC4	1	0	0.512739	0.466	0.055	0
SNRPD3	1	0	0.511676	0.705	0.388	0
ANXA5	1	0	0.511097	0.767	0.442	0
CENPE	1	0	0.510259	0.318	0.014	0
PSMB3	1	0	0.509429	0.773	0.511	0
CD70	1	0	0.508637	0.278	0.046	0
CCNB1	1	0	0.508568	0.286	0.009	0
KIF20B	1	0	0.507902	0.478	0.09	0
CD2	1	0	0.507233	0.79	0.481	0
TXNDC17	1	0	0.507011	0.61	0.24	0
NDUFA6	1	0	0.506971	0.746	0.454	0
LSM4	1	0	0.506712	0.658	0.324	0
SRSF3	1	0	0.503125	0.785	0.565	0
TFDP1	1	0	0.503061	0.503	0.105	0
HSPA8	1	0	0.501926	0.917	0.779	0
PGK1	1	0	0.500524	0.828	0.635	0
CCDC34	1	0	0.495205	0.391	0.02	0
NDUFV2	1	0	0.494298	0.709	0.428	0
PSMA5	1	0	0.493121	0.701	0.387	0
TACC3	1	0	0.492498	0.518	0.137	0
PTMA	1	0	0.492393	0.986	0.974	0
CKAP2L	1	0	0.491697	0.339	0.003	0
PRDX1	1	0	0.491369	0.735	0.468	0
TCF19	1	0	0.491369	0.433	0.021	0
CDK4	1	0	0.488876	0.525	0.14	0
CBX5	1	0	0.488238	0.505	0.092	0
CDC45	1	0	0.487488	0.39	0.003	0
FDPS	1	0	0.487164	0.63	0.243	0
CTLA4	1	0	0.483094	0.441	0.096	0
RALY	1	0	0.481091	0.771	0.529	0
GGH	1	0	0.480633	0.407	0.017	0
MTHFD1	1	0	0.480111	0.451	0.065	0
ATP5F1B	1	0	0.479341	0.79	0.581	0
CALM3	1	0	0.479203	0.775	0.519	0
HNRNPA3	1	0	0.478882	0.807	0.593	0
NCAPG	1	0	0.478762	0.354	0.006	0
HIRIP3	1	0	0.478292	0.468	0.059	0
HMGA1	1	0	0.477593	0.522	0.189	0
SNRNP25	1	0	0.477029	0.493	0.099	0
ABRACL	1	0	0.476914	0.711	0.434	0
PSMB6	1	0	0.476569	0.74	0.467	0
PSMA4	1	0	0.476173	0.669	0.346	0
SH2D1A	1	0	0.476081	0.573	0.204	0
NSD2	1	0	0.475462	0.459	0.063	0
MRPL37	1	0	0.473643	0.523	0.157	0
APOBEC3C	1	0	0.473186	0.602	0.236	0
CENPK	1	0	0.473019	0.497	0.077	0
SLC25A3	1	0	0.472893	0.81	0.64	0
VDAC3	1	0	0.472189	0.647	0.3	0
SNRPF	1	0	0.471881	0.706	0.412	0
HIST1H1C	1	0	0.465659	0.466	0.175	0
CENPH	1	0	0.465625	0.445	0.036	0
VIM	1	0	0.463834	0.96	0.86	0
SUB1	1	0	0.461629	0.847	0.731	0
ANAPC11	1	0	0.461474	0.716	0.431	0
PSIP1	1	0	0.460339	0.684	0.326	0
SIT1	1	0	0.458725	0.564	0.202	0
PSMA3	1	0	0.458345	0.627	0.303	0
NDUFB3	1	0	0.457124	0.647	0.315	0
LINC01943	1	0	0.456392	0.354	0.094	0
YEATS4	1	0	0.456317	0.502	0.099	0
RAD51C	1	0	0.456033	0.487	0.099	0
DNPH1	1	0	0.455397	0.543	0.195	0
CLTA	1	0	0.455165	0.683	0.356	0
GGCT	1	0	0.454811	0.5	0.129	0
COPS3	1	0	0.452764	0.568	0.202	0
SNRPE	1	0	0.45243	0.646	0.304	0
NAP1L1	1	0	0.451985	0.773	0.518	0
SPC25	1	0	0.451683	0.339	0.001	0
RBX1	1	0	0.449472	0.736	0.466	0
IFNG	1	0	0.449039	0.444	0.166	0
BRCA1	1	0	0.446791	0.381	0.01	0
IMPDH2	1	0	0.446745	0.542	0.211	0
DLGAP5	1	0	0.445469	0.288	0.002	0
ACAT2	1	0	0.445406	0.502	0.122	0
MAD2L2	1	0	0.444952	0.58	0.207	0
PRKDC	1	0	0.444607	0.57	0.2	0
CHEK1	1	0	0.444575	0.409	0.014	0
KIF11	1	0	0.44438	0.333	0.007	0
MZT2B	1	0	0.441324	0.683	0.379	0
HADH	1	0	0.440496	0.46	0.086	0
MDH1	1	0	0.437387	0.651	0.324	0
RFC2	1	0	0.43737	0.466	0.083	0
PAICS	1	0	0.436997	0.408	0.07	0
GBP5	1	0	0.435506	0.699	0.358	0
FKBP5	1	0	0.435194	0.519	0.207	0
CDK2AP2	1	0	0.434223	0.678	0.354	0
ATAD5	1	0	0.434072	0.375	0.023	0
CDCA2	1	0	0.432808	0.304	0.003	0
CHAF1A	1	0	0.431708	0.4	0.034	0
CDCA3	1	0	0.430156	0.29	0.002	0
CENPA	1	0	0.429768	0.286	0.002	0
SUPT16H	1	0	0.424914	0.536	0.174	0
ILF2	1	0	0.42468	0.663	0.351	0
PMVK	1	0	0.424251	0.522	0.154	0
TRAC	1	0	0.424074	0.645	0.3	0
CDC6	1	0	0.423994	0.34	0.004	0
APOBEC3H	1	0	0.42382	0.408	0.087	0
SRSF10	1	0	0.423818	0.718	0.417	0
RGS1	1	0	0.423584	0.475	0.185	0
RACGAP1	1	0	0.42266	0.343	0.023	0
TROAP	1	0	0.419058	0.295	0.003	0
PDCD5	1	0	0.418462	0.656	0.341	0
PDCD1	1	0	0.4179	0.404	0.082	0
TUBA1C	1	0	0.417194	0.495	0.186	0
DUSP4	1	0	0.416288	0.407	0.116	0
HNRNPR	1	0	0.41543	0.691	0.387	0
PAQR4	1	0	0.414491	0.397	0.029	0
HINT2	1	0	0.413553	0.567	0.203	0
YWHAE	1	0	0.410943	0.617	0.276	0
DCTPP1	1	0	0.410396	0.473	0.137	0
GZMK	1	0	0.408809	0.548	0.24	0
BAZ1B	1	0	0.407083	0.536	0.166	0
HIST1H2AG	1	0	0.406114	0.26	0.038	0
NDUFB6	1	0	0.405685	0.623	0.299	0
BANF1	1	0	0.405436	0.67	0.363	0
HJURP	1	0	0.405375	0.285	0.001	0
CCT8	1	0	0.403931	0.642	0.34	0
NUDT5	1	0	0.403236	0.557	0.194	0
COX6C	1	0	0.40019	0.834	0.737	0
TPM4	1	0	0.399547	0.697	0.344	0
CCT6A	1	0	0.399278	0.645	0.334	0
PTPN7	1	0	0.397818	0.621	0.266	0
DTL	1	0	0.397818	0.335	0.003	0
KIF23	1	0	0.396712	0.294	0.003	0
UBE2A	1	0	0.396176	0.593	0.242	0
MYBL2	1	0	0.394835	0.351	0.015	0
PHPT1	1	0	0.394352	0.599	0.293	0
CDCA4	1	0	0.392558	0.411	0.057	0
KIF2C	1	0	0.392393	0.302	0.002	0
RBBP8	1	0	0.392316	0.394	0.047	0
VRK1	1	0	0.391362	0.467	0.098	0
ZDHHC12	1	0	0.391169	0.528	0.177	0
ORC6	1	0	0.390671	0.343	0.013	0
NABP2	1	0	0.390546	0.47	0.12	0
UQCC2	1	0	0.389651	0.514	0.151	0
TNFRSF18	1	0	0.388863	0.317	0.086	0
TIMELESS	1	0	0.38868	0.377	0.026	0
NCAPD3	1	0	0.385907	0.393	0.053	0
NUF2	1	0	0.383372	0.313	0.007	0
RBBP7	1	0	0.382757	0.604	0.249	0
LRR1	1	0	0.382722	0.394	0.052	0
NONO	1	0	0.381432	0.657	0.337	0
EBP	1	0	0.37982	0.545	0.18	0
LSM5	1	0	0.379714	0.62	0.288	0
UBE2S	1	0	0.377405	0.382	0.081	0
SGO1	1	0	0.376543	0.314	0.006	0
TALDO1	1	0	0.376436	0.719	0.425	0
HNRNPLL	1	0	0.375498	0.525	0.182	0
CMC2	1	0	0.372759	0.558	0.216	0
NAP1L4	1	0	0.372756	0.663	0.324	0
MND1	1	0	0.37228	0.326	0.004	0
WDR76	1	0	0.372186	0.375	0.03	0
HAT1	1	0	0.370059	0.475	0.132	0
LSM3	1	0	0.369334	0.643	0.333	0
TUBG1	1	0	0.36917	0.356	0.03	0
CCT5	1	0	0.36835	0.593	0.279	0
CCT2	1	0	0.368239	0.591	0.286	0
FAM111B	1	0	0.367208	0.295	0.008	0
SPC24	1	0	0.366641	0.293	0.002	0
TUBA4A	1	0	0.363956	0.649	0.335	0
CKAP2	1	0	0.362984	0.385	0.08	0
MPC2	1	0	0.362457	0.624	0.297	0
STOML2	1	0	0.362232	0.556	0.215	0
MEA1	1	0	0.362032	0.606	0.287	0
E2F1	1	0	0.361932	0.324	0.006	0
PSMG2	1	0	0.361759	0.617	0.301	0
PSMD14	1	0	0.361323	0.534	0.184	0
SLC1A5	1	0	0.360923	0.404	0.111	0
MRPL27	1	0	0.360454	0.463	0.131	0
ITGAE	1	0	0.360015	0.532	0.214	0
HNRNPD	1	0	0.359676	0.597	0.279	0
THOC3	1	0	0.35883	0.498	0.151	0
AHCY	1	0	0.358027	0.404	0.116	0
NCAPH2	1	0	0.357655	0.409	0.06	0
PHGDH	1	0	0.356718	0.256	0.012	0
EXOSC8	1	0	0.356032	0.499	0.146	0
MYL6	1	0	0.354677	0.948	0.901	0
ARL6IP6	1	0	0.353678	0.511	0.166	0
PTBP1	1	0	0.353547	0.628	0.303	0
KIF15	1	0	0.35194	0.274	0.002	0
NRM	1	0	0.351383	0.375	0.064	0
NCAPD2	1	0	0.351022	0.37	0.052	0
MRPL13	1	0	0.350368	0.497	0.162	0
IFI27L1	1	0	0.350251	0.372	0.04	0
SHCBP1	1	0	0.348947	0.304	0.005	0
HAUS1	1	0	0.348328	0.466	0.113	0
HMMR	1	0	0.348245	0.251	0.002	0
MXD3	1	0	0.348191	0.271	0.02	0
MAZ	1	0	0.34763	0.574	0.24	0
POLD1	1	0	0.346733	0.368	0.044	0
RFC5	1	0	0.34609	0.376	0.036	0
ARHGDIB	1	0	0.346039	0.934	0.889	0
WDR54	1	0	0.346002	0.495	0.142	0
BRCA2	1	0	0.345973	0.328	0.024	0
DPM2	1	0	0.345382	0.462	0.137	0
MCM10	1	0	0.345068	0.281	0.002	0
BOLA3	1	0	0.345016	0.507	0.165	0
MELK	1	0	0.344265	0.303	0.003	0
UFD1	1	0	0.342496	0.613	0.289	0
DDX11	1	0	0.341923	0.349	0.04	0
SIRPG	1	0	0.341853	0.384	0.101	0
TOPBP1	1	0	0.341603	0.436	0.097	0
SHMT1	1	0	0.340847	0.382	0.047	0
PSMD1	1	0	0.340337	0.514	0.183	0
COMMD4	1	0	0.340216	0.492	0.155	0
MTCH2	1	0	0.338931	0.519	0.196	0
FAM111A	1	0	0.338128	0.462	0.145	0
NCAPG2	1	0	0.33798	0.355	0.04	0
KEAP1	1	0	0.336872	0.448	0.129	0
GMPS	1	0	0.336439	0.469	0.137	0
DSN1	1	0	0.335836	0.365	0.032	0
BARD1	1	0	0.335113	0.353	0.043	0
RFC1	1	0	0.335003	0.544	0.204	0
MDM2	1	0	0.334927	0.372	0.119	0
SMS	1	0	0.334661	0.526	0.207	0
ADSL	1	0	0.331824	0.511	0.198	0
SKA3	1	0	0.330741	0.301	0.002	0
MYL6B	1	0	0.330367	0.402	0.075	0
CDKN2C	1	0	0.330316	0.306	0.045	0
BCL2L12	1	0	0.32983	0.391	0.066	0
RMI2	1	0	0.327703	0.317	0.011	0
COMTD1	1	0	0.327486	0.462	0.144	0
CDKN2A	1	0	0.326174	0.376	0.071	0
CTNNAL1	1	0	0.325969	0.32	0.021	0
CEP55	1	0	0.32406	0.288	0.004	0
RNASEH2C	1	0	0.323784	0.573	0.251	0
RPA2	1	0	0.32321	0.562	0.244	0
RPL39L	1	0	0.323058	0.346	0.038	0
POP7	1	0	0.321394	0.45	0.122	0
TRIAP1	1	0	0.32112	0.399	0.14	0
SFXN1	1	0	0.320986	0.539	0.193	0
RAB27A	1	0	0.320746	0.575	0.244	0
ESCO2	1	0	0.320358	0.261	0.002	0
TPGS2	1	0	0.318914	0.505	0.16	0
LAGE3	1	0	0.318389	0.493	0.187	0
PSMG1	1	0	0.318054	0.389	0.081	0
LBR	1	0	0.315769	0.553	0.239	0
RNASEH2B	1	0	0.315361	0.581	0.251	0
SNRNP40	1	0	0.314304	0.527	0.187	0
CKAP5	1	0	0.313603	0.355	0.066	0
PPIF	1	0	0.31338	0.462	0.152	0
STIP1	1	0	0.313233	0.466	0.146	0
CD82	1	0	0.312804	0.511	0.214	0
BTG3	1	0	0.31257	0.49	0.176	0
MRPS16	1	0	0.311573	0.501	0.181	0
CEP57	1	0	0.310944	0.532	0.204	0
POLR3K	1	0	0.310608	0.41	0.096	0
PSMC2	1	0	0.309081	0.49	0.179	0
CDK2	1	0	0.308048	0.323	0.027	0
GARS	1	0	0.307471	0.471	0.189	0
NAA50	1	0	0.3068	0.521	0.202	0
SUCLG1	1	0	0.306418	0.542	0.241	0
ICOS	1	0	0.30602	0.41	0.106	0
PXMP2	1	0	0.305844	0.35	0.034	0
GSTM1	1	0	0.305781	0.367	0.095	0
GLRX3	1	0	0.305386	0.492	0.185	0
CISD2	1	0	0.30517	0.517	0.192	0
POLD2	1	0	0.304422	0.426	0.113	0
POLD3	1	0	0.304343	0.346	0.045	0
PAFAH1B3	1	0	0.303748	0.437	0.118	0
TEX30	1	0	0.303321	0.332	0.039	0
POLA2	1	0	0.302759	0.345	0.033	0
PSAT1	1	0	0.302487	0.252	0.018	0
FOXM1	1	0	0.301535	0.274	0.002	0
PPIH	1	0	0.300391	0.537	0.208	0
SLF1	1	0	0.298451	0.44	0.117	0
ACYP1	1	0	0.297667	0.401	0.084	0
UNG	1	0	0.297299	0.279	0.048	0
SLC1A4	1	0	0.297063	0.315	0.046	0
NOP56	1	0	0.296151	0.484	0.176	0
ERI1	1	0	0.296092	0.352	0.057	0
NPDC1	1	0	0.295188	0.372	0.115	0
SUZ12	1	0	0.294293	0.456	0.128	0
CSRP1	1	0	0.293922	0.476	0.174	0
PPP5C	1	0	0.293672	0.439	0.126	0
MIS18BP1	1	0	0.293258	0.518	0.202	0
PSMC4	1	0	0.293202	0.553	0.246	0
TIMM10	1	0	0.293088	0.474	0.163	0
EIF4EBP1	1	0	0.292962	0.483	0.182	0
PFKP	1	0	0.291897	0.497	0.196	0
CHAF1B	1	0	0.291818	0.302	0.016	0
GBP1	1	0	0.29128	0.556	0.246	0
MAP4K1	1	0	0.291039	0.552	0.23	0
FAM129A	1	0	0.29058	0.538	0.233	0
MCMBP	1	0	0.290441	0.418	0.112	0
PHF5A	1	0	0.289674	0.512	0.209	0
SGO2	1	0	0.288817	0.262	0.016	0
MRPL11	1	0	0.288034	0.541	0.232	0
HACD3	1	0	0.285628	0.41	0.103	0
DCPS	1	0	0.285478	0.441	0.131	0
TMX1	1	0	0.28545	0.525	0.219	0
POLR2H	1	0	0.285358	0.439	0.134	0
RPA1	1	0	0.285089	0.497	0.163	0
SRM	1	0	0.284508	0.376	0.131	0
MRPS18C	1	0	0.284122	0.514	0.207	0
CENPP	1	0	0.283545	0.304	0.02	0
CFAP20	1	0	0.283037	0.374	0.084	0
FANCG	1	0	0.281753	0.314	0.022	0
ELAVL1	1	0	0.281227	0.53	0.22	0
MRPL18	1	0	0.281192	0.488	0.189	0
E2F2	1	0	0.281059	0.259	0.007	0
ETFB	1	0	0.280951	0.524	0.221	0
FKBP3	1	0	0.27982	0.484	0.179	0
BUB1	1	0	0.279454	0.266	0.007	0
UBR7	1	0	0.278628	0.346	0.061	0
TPRKB	1	0	0.278569	0.49	0.177	0
SLC27A2	1	0	0.276873	0.273	0.023	0
OASL	1	0	0.276184	0.442	0.167	0
MRPS11	1	0	0.27543	0.46	0.151	0
CYB5B	1	0	0.275298	0.48	0.159	0
ACTL6A	1	0	0.275134	0.375	0.07	0
POC1A	1	0	0.274864	0.293	0.008	0
PRIM1	1	0	0.274771	0.337	0.05	0
TSPAN5	1	0	0.274164	0.393	0.097	0
FH	1	0	0.273191	0.365	0.078	0
OXCT1	1	0	0.272597	0.4	0.099	0
CHCHD1	1	0	0.272366	0.452	0.147	0
TRNAU1AP	1	0	0.272013	0.455	0.145	0
ALYREF	1	0	0.271544	0.325	0.052	0
IAH1	1	0	0.271371	0.521	0.222	0
PSMD11	1	0	0.271189	0.533	0.224	0
FANCD2	1	0	0.271158	0.293	0.023	0
LMNB2	1	0	0.268759	0.326	0.049	0
SPATS2L	1	0	0.268245	0.34	0.073	0
MPDU1	1	0	0.267962	0.443	0.142	0
VBP1	1	0	0.266486	0.486	0.172	0
OIP5	1	0	0.26594	0.255	0.005	0
MSH6	1	0	0.265418	0.303	0.046	0
EIF2S1	1	0	0.265336	0.44	0.155	0
GSS	1	0	0.264203	0.41	0.121	0
LIMS1	1	0	0.263924	0.567	0.26	0
CD28	1	0	0.263859	0.365	0.096	0
SCCPDH	1	0	0.263617	0.358	0.084	0
RUVBL2	1	0	0.263573	0.415	0.12	0
MZT1	1	0	0.262464	0.458	0.154	0
SUSD3	1	0	0.262445	0.384	0.12	0
TOR3A	1	0	0.262037	0.457	0.156	0
ADA	1	0	0.261854	0.426	0.153	0
MRPL16	1	0	0.261571	0.475	0.174	0
HAUS4	1	0	0.261499	0.399	0.106	0
ITGB3BP	1	0	0.261328	0.389	0.068	0
WDHD1	1	0	0.260933	0.264	0.012	0
IMMT	1	0	0.26039	0.464	0.162	0
AKIP1	1	0	0.258717	0.356	0.084	0
AP1S1	1	0	0.258706	0.405	0.112	0
BRI3BP	1	0	0.258332	0.337	0.055	0
ACAT1	1	0	0.258235	0.38	0.109	0
POLE3	1	0	0.25793	0.51	0.197	0
COA6	1	0	0.257607	0.401	0.123	0
MRPL17	1	0	0.256646	0.38	0.095	0
TRIP13	1	0	0.256218	0.261	0.003	0
MRPL22	1	0	0.255992	0.478	0.166	0
ZNRF1	1	0	0.255671	0.274	0.035	0
CNTRL	1	0	0.254746	0.467	0.178	0
EXOSC9	1	0	0.254734	0.403	0.113	0
PRPF19	1	0	0.252297	0.449	0.163	0
PRIM2	1	0	0.252003	0.335	0.053	0
LMF2	1	0	0.251422	0.514	0.204	0
TRIM28	1	0	0.251313	0.419	0.141	0
FAS	1	0	0.251249	0.408	0.134	0
CISD1	1	0	0.250033	0.366	0.097	0
COX6A1	1	6.14429e-307	0.415048	0.813	0.703	1.34136e-302
BAX	1	7.45027e-307	0.572713	0.722	0.471	1.62647e-302
BATF	1	1.16723e-306	0.324244	0.54	0.239	2.54818e-302
PSMA6	1	1.27964e-306	0.435342	0.698	0.423	2.79359e-302
GTF3C6	1	1.10693e-304	0.35957	0.632	0.327	2.41653e-300
NUCB2	1	6.33337e-304	0.306478	0.521	0.228	1.38264e-299
CKLF	1	4.60137e-303	0.316532	0.607	0.291	1.00452e-298
ATP5MF	1	8.0298e-299	0.425186	0.769	0.569	1.75298e-294
TCP1	1	2.89585e-298	0.288898	0.553	0.251	6.32192e-294
POLR2K	1	6.46227e-298	0.261443	0.568	0.256	1.41078e-293
HAVCR2	1	2.26215e-297	0.278648	0.365	0.139	4.9385e-293
PSMB7	1	5.89135e-297	0.316118	0.588	0.278	1.28614e-292
MLEC	1	1.9342e-296	0.253904	0.476	0.198	4.22254e-292
NENF	1	2.41906e-296	0.28503	0.558	0.258	5.28104e-292
YWHAQ	1	1.28078e-295	0.443885	0.769	0.52	2.79607e-291
NPM1	1	5.3163e-294	0.430957	0.9	0.81	1.1606e-289
HSD17B10	1	1.28424e-293	0.292724	0.544	0.244	2.80362e-289
UBE2N	1	8.90757e-292	0.378115	0.645	0.346	1.94461e-287
UBA2	1	2.32175e-291	0.2893	0.561	0.258	5.06861e-287
NDUFAB1	1	3.66085e-291	0.400672	0.651	0.358	7.992e-287
NDUFS3	1	5.15007e-291	0.283992	0.551	0.249	1.12431e-286
TIGIT	1	1.09599e-290	0.300296	0.412	0.168	2.39265e-286
EIF2S2	1	4.94281e-290	0.381074	0.631	0.339	1.07907e-285
DECR1	1	3.10565e-289	0.291492	0.575	0.272	6.77994e-285
UBALD2	1	4.47094e-289	0.28056	0.487	0.21	9.76051e-285
FIBP	1	1.81228e-288	0.294756	0.578	0.277	3.95639e-284
MRPL52	1	6.79485e-288	0.365042	0.633	0.335	1.48338e-283
TOMM5	1	1.06212e-286	0.396827	0.666	0.382	2.31871e-282
SURF4	1	7.49792e-286	0.315164	0.605	0.297	1.63687e-281
SH2D2A	1	8.20544e-284	0.286442	0.545	0.242	1.79133e-279
SEC13	1	1.76423e-283	0.300038	0.571	0.267	3.8515e-279
LMAN1	1	3.001e-283	0.2699	0.514	0.224	6.55149e-279
SNRPC	1	5.18784e-282	0.372781	0.653	0.358	1.13256e-277
NAA38	1	2.23216e-281	0.358974	0.658	0.359	4.87302e-277
BLOC1S1	1	3.64007e-281	0.295381	0.59	0.288	7.94664e-277
RBBP4	1	1.60047e-280	0.345779	0.66	0.357	3.49399e-276
TMEM14C	1	2.90515e-280	0.272198	0.478	0.207	6.34223e-276
XRCC5	1	2.86228e-279	0.38422	0.709	0.429	6.24865e-275
PCMT1	1	3.55175e-278	0.288508	0.575	0.271	7.75382e-274
WDR1	1	1.2759e-277	0.386958	0.768	0.54	2.78541e-273
HIST1H1E	1	1.53696e-277	0.67132	0.607	0.319	3.35535e-273
PARK7	1	4.83546e-277	0.414323	0.781	0.584	1.05563e-272
AP1M1	1	8.44348e-277	0.274999	0.558	0.26	1.8433e-272
PSMD2	1	1.90653e-276	0.276801	0.57	0.269	4.16215e-272
RPLP0	1	2.44219e-275	0.344074	0.985	0.957	5.33154e-271
PSMD13	1	6.155e-274	0.322302	0.612	0.309	1.3437e-269
PDIA6	1	5.98014e-273	0.394882	0.684	0.401	1.30552e-268
ACTN4	1	2.9187e-272	0.330687	0.68	0.363	6.3718e-268
SUMO2	1	8.5916e-272	0.380698	0.848	0.756	1.87563e-267
OLA1	1	1.64084e-271	0.2738	0.555	0.26	3.58211e-267
YBX1	1	3.67387e-271	0.383051	0.887	0.815	8.02043e-267
CD96	1	3.57016e-269	0.266005	0.585	0.27	7.79402e-265
TAP1	1	3.82014e-267	0.388795	0.729	0.447	8.33974e-263
ITGB1BP1	1	7.73235e-267	0.311473	0.608	0.308	1.68805e-262
COX17	1	2.63109e-266	0.322957	0.628	0.326	5.74392e-262
NDUFS6	1	4.24952e-266	0.364535	0.673	0.385	9.27713e-262
APOBEC3G	1	6.72377e-266	0.389625	0.666	0.366	1.46787e-261
SAMSN1	1	1.52861e-265	0.255731	0.499	0.22	3.3371e-261
MRPS15	1	2.16437e-265	0.264684	0.552	0.259	4.72503e-261
RBPJ	1	3.43457e-265	0.337501	0.542	0.261	7.49801e-261
RBM17	1	6.31679e-264	0.326019	0.643	0.338	1.37902e-259
NUDC	1	1.53054e-262	0.311067	0.613	0.313	3.34131e-258
ARPC2	1	4.29249e-261	0.332151	0.897	0.829	9.37094e-257
SRA1	1	4.98853e-261	0.286006	0.53	0.248	1.08905e-256
HMGN1	1	1.36098e-260	0.397112	0.793	0.618	2.97115e-256
PPP1CA	1	2.20481e-259	0.397797	0.807	0.639	4.81332e-255
ASNA1	1	3.32077e-259	0.273464	0.566	0.269	7.24958e-255
SERBP1	1	4.88805e-256	0.406271	0.754	0.525	1.06711e-251
ATP5F1C	1	1.09134e-255	0.385307	0.71	0.456	2.3825e-251
GNG5	1	1.56867e-255	0.386593	0.787	0.569	3.42457e-251
ATP5PF	1	1.85962e-253	0.395044	0.744	0.527	4.05974e-249
MRPS6	1	8.31761e-252	0.3252	0.623	0.329	1.81582e-247
TECR	1	2.75378e-251	0.34889	0.686	0.394	6.01177e-247
IFI35	1	1.4498e-250	0.263897	0.543	0.255	3.16506e-246
NUTF2	1	3.26193e-249	0.267031	0.594	0.302	7.12111e-245
SNRPA	1	4.35617e-249	0.287928	0.604	0.309	9.50995e-245
ILF3	1	3.67877e-247	0.294194	0.625	0.327	8.03112e-243
SF3A2	1	4.22036e-247	0.286445	0.606	0.311	9.21347e-243
CLIC1	1	7.00508e-247	0.357422	0.892	0.761	1.52928e-242
PIN1	1	1.07686e-246	0.314868	0.652	0.351	2.3509e-242
NOP58	1	1.85579e-246	0.315255	0.659	0.359	4.05138e-242
MRPS12	1	2.24782e-246	0.262983	0.508	0.232	4.90722e-242
UBE2L3	1	6.88203e-244	0.365921	0.698	0.428	1.50242e-239
GBP4	1	2.92619e-243	0.253135	0.491	0.223	6.38818e-239
LINC01871	1	4.35929e-243	0.300417	0.371	0.153	9.51676e-239
GIMAP7	1	4.75956e-243	0.409677	0.742	0.465	1.03906e-238
NDUFS8	1	3.58366e-242	0.34766	0.657	0.371	7.8235e-238
ATP5IF1	1	6.65493e-242	0.392075	0.761	0.566	1.45284e-237
MRPL57	1	1.43076e-241	0.310143	0.629	0.337	3.12349e-237
ISG15	1	1.10423e-240	0.310622	0.662	0.362	2.41064e-236
SRP9	1	5.42547e-240	0.343271	0.675	0.407	1.18443e-235
POMP	1	6.10639e-240	0.383865	0.748	0.515	1.33309e-235
GSDMD	1	2.63471e-239	0.278635	0.571	0.284	5.75184e-235
ITM2C	1	2.42909e-238	0.2647	0.352	0.145	5.30295e-234
ADRM1	1	2.87375e-236	0.3032	0.624	0.337	6.27369e-232
CD6	1	5.27366e-236	0.278895	0.597	0.301	1.15129e-231
UQCRQ	1	8.08698e-236	0.374621	0.737	0.52	1.76547e-231
RAC2	1	2.17485e-235	0.371428	0.871	0.744	4.74791e-231
MRPS34	1	6.53717e-235	0.326636	0.634	0.345	1.42713e-230
CYC1	1	1.77549e-234	0.300637	0.596	0.314	3.87606e-230
MMADHC	1	7.14202e-234	0.271461	0.579	0.292	1.55917e-229
HINT1	1	1.46179e-233	0.31858	0.874	0.817	3.19124e-229
CLPP	1	2.20772e-233	0.289897	0.564	0.281	4.81967e-229
GYG1	1	7.32903e-232	0.255997	0.507	0.242	1.6e-227
TAF15	1	8.41356e-232	0.30282	0.627	0.335	1.83676e-227
PSMC5	1	8.47531e-226	0.335156	0.675	0.406	1.85025e-221
PPP4C	1	9.53198e-225	0.342196	0.699	0.433	2.08093e-220
ATP5MG	1	7.79783e-223	0.292019	0.875	0.822	1.70234e-218
CD27	1	8.70403e-223	0.280076	0.552	0.278	1.90018e-218
UBE2I	1	2.92838e-222	0.352061	0.72	0.474	6.39294e-218
TPR	1	3.72266e-222	0.30607	0.669	0.38	8.12693e-218
CTSC	1	6.21043e-221	0.355272	0.738	0.464	1.3558e-216
KPNB1	1	1.02974e-219	0.307016	0.653	0.372	2.24803e-215
CDC25B	1	1.6311e-219	0.315963	0.582	0.302	3.56085e-215
PHB	1	3.49339e-218	0.282924	0.564	0.291	7.62643e-214
POLR2E	1	3.6361e-218	0.307288	0.654	0.375	7.93798e-214
DDX46	1	1.01175e-217	0.295994	0.655	0.365	2.20874e-213
TMEM160	1	1.43986e-216	0.274864	0.641	0.354	3.14337e-212
PPA1	1	1.51931e-216	0.323693	0.627	0.363	3.31682e-212
2020-09-01	1	1.00857e-215	0.33427	0.723	0.444	2.2018e-211
PSMD7	1	1.58915e-215	0.307642	0.661	0.381	3.46927e-211
TMEM109	1	2.90554e-215	0.291906	0.605	0.319	6.34309e-211
S1PR4	1	4.00656e-214	0.284451	0.577	0.301	8.74672e-210
ARPC5	1	2.35832e-213	0.35334	0.769	0.546	5.14845e-209
SPCS3	1	5.56691e-213	0.273924	0.618	0.331	1.21531e-208
CD3D	1	1.35235e-212	0.347805	0.792	0.508	2.95231e-208
UQCRC1	1	4.53282e-212	0.324095	0.648	0.373	9.89559e-208
PSMD4	1	3.66033e-211	0.288513	0.621	0.335	7.99086e-207
CCT7	1	5.08627e-211	0.292119	0.63	0.354	1.11038e-206
SRSF4	1	9.678e-211	0.259026	0.639	0.348	2.1128e-206
RTRAF	1	1.7575e-209	0.341302	0.704	0.461	3.83679e-205
TMUB1	1	2.01382e-206	0.261458	0.562	0.287	4.39638e-202
ELOC	1	2.16383e-206	0.272476	0.622	0.347	4.72385e-202
LPXN	1	2.27159e-204	0.281952	0.556	0.287	4.9591e-200
PRPF40A	1	4.96978e-204	0.254011	0.612	0.333	1.08495e-199
EWSR1	1	6.34999e-204	0.279157	0.677	0.395	1.38627e-199
IFI27L2	1	2.06408e-202	0.265428	0.638	0.355	4.5061e-198
GBP2	1	4.22665e-202	0.274722	0.644	0.362	9.2272e-198
PSMB1	1	1.41249e-201	0.345394	0.759	0.567	3.0836e-197
ROMO1	1	2.26604e-201	0.317664	0.71	0.468	4.947e-197
NDUFB11	1	1.14248e-200	0.336718	0.788	0.617	2.49416e-196
XRCC6	1	1.9574e-200	0.346747	0.727	0.516	4.2732e-196
PDAP1	1	2.22451e-200	0.250086	0.612	0.33	4.85632e-196
ATP5F1A	1	5.45961e-200	0.357975	0.722	0.491	1.19189e-195
DCTN3	1	2.62964e-197	0.318233	0.637	0.371	5.74077e-193
CAPZB	1	8.97609e-197	0.333573	0.827	0.674	1.95957e-192
SPOCK2	1	5.25352e-196	0.321615	0.687	0.413	1.1469e-191
CCT4	1	8.37905e-195	0.264883	0.644	0.373	1.82923e-190
DYNLL1	1	8.42728e-195	0.321805	0.711	0.453	1.83976e-190
ANP32A	1	9.70048e-195	0.326253	0.668	0.419	2.11771e-190
PTMS	1	3.54337e-191	0.264061	0.441	0.216	7.73554e-187
NDUFB10	1	9.14323e-191	0.348226	0.725	0.496	1.99606e-186
VPS29	1	1.90094e-190	0.260863	0.63	0.352	4.14994e-186
COX7B	1	4.07552e-190	0.331586	0.758	0.542	8.89727e-186
MAGOH	1	4.29578e-190	0.2626	0.634	0.363	9.37811e-186
THRAP3	1	1.29805e-189	0.275312	0.661	0.383	2.83376e-185
HSPE1	1	2.15645e-189	0.309043	0.653	0.407	4.70775e-185
CNN2	1	7.14166e-189	0.370225	0.783	0.583	1.5591e-184
NHP2	1	9.98526e-187	0.302364	0.601	0.343	2.17988e-182
SRSF2	1	1.93755e-186	0.357356	0.745	0.531	4.22987e-182
TMEM14B	1	4.43328e-182	0.259595	0.62	0.362	9.67829e-178
SET	1	2.94416e-181	0.286321	0.691	0.446	6.42739e-177
PSMB10	1	1.52707e-179	0.337723	0.771	0.564	3.33375e-175
CCT3	1	3.96234e-179	0.272107	0.593	0.331	8.65019e-175
ANXA2	1	3.21463e-178	0.294236	0.767	0.524	7.01785e-174
NDUFS5	1	8.83507e-177	0.315019	0.777	0.621	1.92878e-172
SSNA1	1	1.29765e-175	0.265782	0.672	0.402	2.8329e-171
LY6E	1	6.12118e-175	0.31829	0.851	0.699	1.33631e-170
GIMAP4	1	4.17269e-173	0.322525	0.656	0.402	9.1094e-169
FKBP1A	1	7.21679e-173	0.281741	0.721	0.503	1.5755e-168
SOD1	1	2.07009e-172	0.335639	0.772	0.599	4.51922e-168
NDUFS7	1	1.76014e-169	0.294358	0.652	0.387	3.84255e-165
ENSA	1	6.48134e-169	0.27738	0.682	0.432	1.41494e-164
EIF3I	1	1.18075e-167	0.308632	0.648	0.401	2.57769e-163
ACTR3	1	1.51224e-167	0.334771	0.766	0.561	3.30136e-163
RAB5IF	1	1.2584e-166	0.26369	0.639	0.38	2.7472e-162
ATP5MC1	1	9.05177e-166	0.258775	0.572	0.32	1.97609e-161
PTGES3	1	1.89007e-164	0.309984	0.762	0.58	4.12621e-160
SFPQ	1	2.59802e-164	0.260045	0.66	0.399	5.67174e-160
SRI	1	4.12329e-164	0.265638	0.644	0.39	9.00155e-160
ACP1	1	1.59512e-163	0.253934	0.622	0.369	3.48231e-159
TMEM258	1	8.5617e-163	0.309072	0.765	0.609	1.8691e-158
YWHAB	1	8.77246e-162	0.268462	0.869	0.775	1.91512e-157
RNPS1	1	9.47402e-162	0.282039	0.7	0.457	2.06827e-157
NDUFA12	1	1.59421e-160	0.29012	0.66	0.424	3.48032e-156
MRPL41	1	1.66632e-160	0.256322	0.655	0.4	3.63773e-156
EIF4H	1	3.49041e-160	0.266037	0.676	0.43	7.61991e-156
SPCS2	1	7.38732e-160	0.264756	0.69	0.437	1.61273e-155
LCP1	1	6.70948e-159	0.310846	0.852	0.702	1.46475e-154
LCK	1	3.03718e-158	0.285292	0.761	0.503	6.63046e-154
NDUFA4	1	3.37024e-158	0.30071	0.804	0.704	7.35758e-154
COPE	1	8.26605e-158	0.280276	0.736	0.518	1.80456e-153
P4HB	1	5.34983e-157	0.308222	0.739	0.531	1.16792e-152
NDUFB2	1	5.70777e-156	0.306553	0.772	0.61	1.24606e-151
MDH2	1	2.12208e-155	0.313097	0.709	0.475	4.63272e-151
AURKAIP1	1	5.22367e-155	0.279389	0.677	0.431	1.14038e-150
SF3B2	1	2.06572e-154	0.274471	0.73	0.497	4.50968e-150
STAT1	1	7.22282e-152	0.266391	0.627	0.376	1.57681e-147
COX7A2	1	5.00636e-151	0.277667	0.793	0.694	1.09294e-146
KHDRBS1	1	4.09601e-146	0.294354	0.723	0.49	8.942e-142
LMAN2	1	1.39987e-145	0.252169	0.665	0.416	3.05606e-141
DBI	1	1.43174e-145	0.276444	0.766	0.597	3.12563e-141
NDUFA2	1	9.66541e-145	0.259462	0.672	0.431	2.11006e-140
RPN1	1	4.20899e-144	0.254019	0.671	0.418	9.18865e-140
NCL	1	1.33365e-143	0.3264	0.8	0.632	2.91149e-139
COX6B1	1	3.33709e-143	0.259999	0.832	0.737	7.28519e-139
UBE2L6	1	2.5472e-141	0.284975	0.695	0.46	5.5608e-137
C1QBP	1	1.28599e-140	0.329209	0.594	0.377	2.80743e-136
RBM8A	1	4.61832e-140	0.276038	0.738	0.529	1.00822e-135
ARHGDIA	1	3.01054e-137	0.279363	0.775	0.593	6.57231e-133
NDUFB9	1	1.47019e-132	0.303501	0.735	0.547	3.20957e-128
UQCRH	1	3.4308e-132	0.250051	0.775	0.646	7.48979e-128
TUFM	1	2.24316e-131	0.25928	0.676	0.443	4.89704e-127
ATP5F1D	1	2.03933e-126	0.277864	0.805	0.658	4.45206e-122
CAP1	1	1.79567e-122	0.250428	0.793	0.629	3.92013e-118
HNRNPU	1	7.54595e-122	0.280551	0.766	0.569	1.64736e-117
GZMB	1	1.71424e-120	0.717923	0.475	0.311	3.74235e-116
PCBP1	1	2.55821e-119	0.262306	0.862	0.781	5.58482e-115
PLP2	1	1.41959e-118	0.269313	0.66	0.439	3.0991e-114
CALM2	1	1.01911e-114	0.310669	0.797	0.676	2.22482e-110
PPIB	1	3.61392e-112	0.266487	0.849	0.751	7.88954e-108
CALR	1	2.01544e-107	0.279266	0.779	0.598	4.39991e-103
HSP90AB1	1	8.65869e-100	0.305557	0.83	0.726	1.89028e-95
EIF5A	1	4.02815e-99	0.279369	0.763	0.637	8.79385e-95
IL2RA	2	0	1.85708	0.619	0.028	0
FOXP3	2	0	1.83051	0.762	0.009	0
TNFRSF4	2	0	1.73746	0.586	0.068	0
TIGIT	2	0	1.63674	0.76	0.163	0
LINC01943	2	0	1.46955	0.632	0.091	0
RGS1	2	0	1.37629	0.685	0.184	0
TNFRSF18	2	0	1.35939	0.597	0.083	0
CTLA4	2	0	1.27079	0.672	0.095	0
MIR4435-2HG	2	0	1.21747	0.708	0.213	0
IL32	2	0	1.20868	0.98	0.65	0
LTB	2	0	1.16486	0.89	0.499	0
BATF	2	0	1.11059	0.713	0.239	0
RTKN2	2	0	1.10749	0.468	0.014	0
TNFRSF1B	2	0	1.04404	0.729	0.358	0
TBC1D4	2	0	1.01463	0.491	0.052	0
CYTOR	2	0	0.999067	0.778	0.336	0
ARID5B	2	0	0.978544	0.778	0.295	0
CD27	2	0	0.93982	0.753	0.276	0
PBXIP1	2	0	0.937428	0.784	0.325	0
MAGEH1	2	0	0.92285	0.336	0.052	0
PIM2	2	0	0.919616	0.686	0.254	0
ISG20	2	0	0.864247	0.85	0.515	0
LGALS3	2	0	0.84897	0.658	0.305	0
DUSP4	2	0	0.83883	0.507	0.117	0
AC017002.3	2	0	0.828068	0.38	0.026	0
CORO1B	2	0	0.805368	0.679	0.335	0
GBP2	2	0	0.775147	0.736	0.364	0
PDE4B	2	0	0.77245	0.58	0.226	0
STAM	2	0	0.77175	0.455	0.077	0
UGP2	2	0	0.766824	0.607	0.255	0
IKZF2	2	0	0.752935	0.377	0.038	0
SPOCK2	2	0	0.751086	0.83	0.413	0
SYNE2	2	0	0.750179	0.78	0.441	0
CD2	2	0	0.749971	0.862	0.483	0
ICOS	2	0	0.742602	0.486	0.108	0
FAS	2	0	0.736296	0.514	0.135	0
MX1	2	0	0.720066	0.519	0.226	0
GBP5	2	0	0.716734	0.773	0.361	0
TMEM173	2	0	0.715855	0.606	0.26	0
PRDM1	2	0	0.714282	0.569	0.214	0
AQP3	2	0	0.701996	0.505	0.142	0
RHBDD2	2	0	0.690351	0.568	0.251	0
SELL	2	0	0.68463	0.701	0.355	0
PELI1	2	0	0.682456	0.569	0.213	0
REXO2	2	0	0.68086	0.556	0.207	0
CMTM7	2	0	0.677592	0.597	0.254	0
TTC39C	2	0	0.676288	0.587	0.269	0
CREM	2	0	0.668534	0.447	0.16	0
SOD1	2	0	0.660365	0.854	0.599	0
CISH	2	0	0.654957	0.357	0.11	0
IL10RA	2	0	0.654828	0.777	0.462	0
ACP5	2	0	0.640041	0.478	0.174	0
MAF	2	0	0.634641	0.434	0.113	0
TRAC	2	0	0.620869	0.657	0.304	0
CD4	2	0	0.614771	0.537	0.193	0
FAM129A	2	0	0.602144	0.549	0.236	0
CD28	2	0	0.596843	0.419	0.098	0
SLAMF1	2	0	0.588431	0.377	0.09	0
SKAP1	2	0	0.586197	0.739	0.396	0
MAST4	2	0	0.585299	0.326	0.041	0
HNRNPLL	2	0	0.581078	0.48	0.187	0
YWHAB	2	0	0.574895	0.935	0.774	0
ETV7	2	0	0.572445	0.361	0.071	0
CD3D	2	0	0.569124	0.894	0.509	0
OAS1	2	0	0.56714	0.41	0.146	0
HAPLN3	2	0	0.564299	0.358	0.087	0
IL12RB2	2	0	0.563323	0.294	0.035	0
BIRC3	2	0	0.563112	0.49	0.195	0
THEM4	2	0	0.558595	0.432	0.146	0
TENT5C	2	0	0.557981	0.496	0.187	0
GADD45A	2	0	0.555917	0.333	0.081	0
CD247	2	0	0.551951	0.8	0.457	0
LCK	2	0	0.551038	0.843	0.504	0
CD5	2	0	0.541809	0.542	0.224	0
HLA-A	2	0	0.534185	0.994	0.97	0
DNPH1	2	0	0.531545	0.497	0.2	0
NCF4	2	0	0.527209	0.402	0.135	0
PHTF2	2	0	0.514308	0.4	0.138	0
HS3ST3B1	2	0	0.504312	0.287	0.049	0
DUSP16	2	0	0.486197	0.285	0.048	0
SLC16A1	2	0	0.468961	0.278	0.054	0
PVT1	2	0	0.466908	0.337	0.087	0
SUSD3	2	0	0.452915	0.375	0.124	0
SPATS2L	2	0	0.442906	0.298	0.077	0
GLRX	2	1.07552e-307	0.712574	0.598	0.308	2.34797e-303
AKIP1	2	1.3906e-307	0.410521	0.3	0.088	3.03582e-303
KDSR	2	2.08156e-305	0.468651	0.363	0.123	4.54425e-301
SELPLG	2	2.4243e-286	0.607279	0.704	0.419	5.2925e-282
SIT1	2	1.32946e-280	0.497886	0.495	0.208	2.90234e-276
B2M	2	5.32108e-278	0.297352	0.999	0.998	1.16164e-273
SMCHD1	2	1.78752e-276	0.663959	0.762	0.484	3.90234e-272
RCAN3	2	2.24941e-276	0.455998	0.429	0.166	4.91068e-272
USP15	2	7.95622e-274	0.585999	0.697	0.407	1.73692e-269
RASGRP1	2	1.56343e-273	0.439735	0.391	0.143	3.41312e-269
TSPAN5	2	1.74657e-273	0.415099	0.317	0.102	3.81294e-269
FXYD5	2	6.77411e-273	0.470832	0.936	0.8	1.47886e-268
TXN	2	1.1019e-272	0.690046	0.758	0.496	2.40556e-268
CD3E	2	3.89143e-270	0.475203	0.942	0.587	8.49539e-266
HERC5	2	5.06488e-269	0.483799	0.335	0.114	1.10571e-264
OPTN	2	4.73637e-268	0.529521	0.652	0.351	1.034e-263
EPSTI1	2	8.22447e-265	0.501418	0.486	0.215	1.79548e-260
PPM1G	2	2.15429e-264	0.53957	0.639	0.361	4.70304e-260
ITK	2	1.68788e-262	0.529449	0.533	0.242	3.68481e-258
S1PR4	2	3.99382e-262	0.547694	0.587	0.305	8.71891e-258
HTATIP2	2	1.05181e-261	0.487893	0.442	0.188	2.29622e-257
ETS1	2	1.01642e-259	0.52354	0.684	0.372	2.21896e-255
SGMS1	2	1.50546e-258	0.393754	0.295	0.094	3.28658e-254
JAKMIP1	2	3.20147e-253	0.38157	0.317	0.106	6.98913e-249
HPRT1	2	1.3935e-250	0.604939	0.474	0.22	3.04215e-246
CACYBP	2	3.09775e-249	0.601991	0.634	0.365	6.7627e-245
FCMR	2	2.85349e-248	0.480155	0.569	0.275	6.22946e-244
LAT	2	6.64456e-247	0.490012	0.704	0.405	1.45057e-242
R3HDM4	2	1.71183e-243	0.472545	0.639	0.362	3.7371e-239
FRMD4B	2	1.04797e-242	0.421222	0.292	0.097	2.28782e-238
CXCR6	2	9.5535e-242	0.392647	0.308	0.1	2.08563e-237
LMNA	2	1.41523e-241	0.51162	0.425	0.169	3.08959e-237
SIRPG	2	1.72539e-240	0.390475	0.311	0.106	3.7667e-236
NAP1L4	2	2.12081e-238	0.488453	0.61	0.329	4.62994e-234
LEPROTL1	2	1.58557e-237	0.549209	0.762	0.487	3.46145e-233
SUMO2	2	2.98272e-237	0.420934	0.893	0.756	6.51159e-233
NOP58	2	5.6171e-237	0.545576	0.638	0.363	1.22627e-232
TNIK	2	3.24329e-234	0.457064	0.399	0.161	7.08043e-230
GALM	2	3.91516e-234	0.417571	0.405	0.165	8.54718e-230
DGKA	2	1.11532e-233	0.446855	0.447	0.194	2.43486e-229
PRDX1	2	2.94853e-233	0.448788	0.737	0.471	6.43694e-229
CMTM6	2	3.62136e-231	0.769956	0.612	0.365	7.9058e-227
EZR	2	4.28496e-230	0.492939	0.792	0.529	9.3545e-226
PTTG1	2	6.00854e-230	0.367804	0.314	0.11	1.31172e-225
GK	2	1.01815e-225	0.343766	0.265	0.085	2.22273e-221
DYNLRB1	2	1.97816e-224	0.519666	0.686	0.441	4.31852e-220
PBX4	2	2.64515e-224	0.326388	0.268	0.086	5.77462e-220
ARHGDIB	2	5.61134e-224	0.355549	0.957	0.889	1.22501e-219
ISG15	2	9.25247e-222	0.716437	0.621	0.366	2.01991e-217
NPDC1	2	1.67909e-219	0.42667	0.32	0.119	3.66562e-215
RPS27L	2	3.02511e-219	0.59239	0.725	0.49	6.60412e-215
CCM2	2	3.99587e-219	0.472121	0.499	0.246	8.72339e-215
HSPA8	2	4.71913e-219	0.422316	0.935	0.78	1.03023e-214
CARD16	2	2.59502e-218	0.560067	0.67	0.412	5.66518e-214
PCED1B	2	6.92647e-217	0.410722	0.38	0.154	1.51212e-212
CYTIP	2	1.57704e-216	0.501303	0.736	0.498	3.44283e-212
OCIAD2	2	1.08507e-215	0.434223	0.639	0.355	2.36882e-211
IPCEF1	2	9.86828e-214	0.402537	0.313	0.114	2.15434e-209
CXCR3	2	2.85357e-213	0.433357	0.501	0.231	6.22962e-209
SAMHD1	2	2.91816e-209	0.50409	0.728	0.457	6.37063e-205
P2RY10	2	9.10943e-209	0.360664	0.316	0.116	1.98868e-204
IFI6	2	6.31333e-208	0.641612	0.566	0.315	1.37826e-203
IL6R	2	9.04734e-208	0.429119	0.266	0.092	1.97512e-203
LDLRAD4	2	1.01061e-206	0.38903	0.28	0.098	2.20626e-202
FOXO1	2	1.67403e-201	0.323486	0.269	0.091	3.65457e-197
SHMT2	2	3.0857e-201	0.438943	0.402	0.182	6.7364e-197
ANTXR2	2	8.96903e-199	0.435556	0.272	0.097	1.95803e-194
UXS1	2	1.81079e-198	0.323138	0.304	0.113	3.95313e-194
JPT1	2	2.07565e-198	0.447387	0.606	0.358	4.53135e-194
UHRF2	2	6.38606e-198	0.399923	0.375	0.158	1.39414e-193
TLK1	2	1.9235e-196	0.382126	0.425	0.194	4.19919e-192
CASP8	2	2.58718e-195	0.494822	0.522	0.272	5.64806e-191
TACC3	2	3.36426e-195	0.335457	0.354	0.145	7.34451e-191
ITM2A	2	1.91673e-194	0.463584	0.581	0.313	4.18442e-190
UBE2B	2	2.03125e-193	0.456039	0.658	0.412	4.43443e-189
TNFRSF25	2	6.0539e-192	0.363775	0.31	0.118	1.32163e-187
SARAF	2	6.97624e-191	0.412541	0.945	0.831	1.52298e-186
GCHFR	2	1.00563e-190	0.395943	0.427	0.195	2.19539e-186
SNX9	2	2.28614e-190	0.371685	0.406	0.182	4.99087e-186
NSD3	2	5.70239e-190	0.44755	0.63	0.38	1.24489e-185
BTG3	2	6.76354e-189	0.40186	0.403	0.182	1.47655e-184
SGTB	2	1.81075e-186	0.333131	0.295	0.111	3.95304e-182
FLT3LG	2	2.08373e-186	0.437534	0.591	0.328	4.54899e-182
PHACTR2	2	4.49953e-186	0.357859	0.26	0.093	9.82293e-182
UBC	2	2.86645e-184	0.347737	0.969	0.907	6.25775e-180
MIAT	2	3.55647e-184	0.391979	0.251	0.086	7.76412e-180
IL2RB	2	4.09884e-181	0.364735	0.557	0.291	8.94818e-177
RHOH	2	5.69316e-180	0.381007	0.658	0.387	1.24287e-175
UBALD2	2	2.54617e-178	0.418899	0.438	0.214	5.55854e-174
S100A4	2	7.96424e-178	0.444742	0.956	0.843	1.73867e-173
CYLD	2	5.93167e-177	0.465438	0.532	0.296	1.29494e-172
CD44	2	3.60601e-175	0.347799	0.857	0.627	7.87228e-171
SH2D1A	2	9.53537e-175	0.462449	0.436	0.211	2.08167e-170
SH2D2A	2	3.86344e-174	0.398138	0.488	0.247	8.43428e-170
NDUFV2	2	8.521e-173	0.466639	0.657	0.433	1.86022e-168
ENO1	2	1.10217e-172	0.501753	0.837	0.667	2.40615e-168
C4orf48	2	4.2779e-170	0.418933	0.617	0.38	9.33909e-166
ASXL1	2	9.51991e-170	0.358986	0.387	0.179	2.07829e-165
KIAA0040	2	1.84743e-169	0.336141	0.311	0.127	4.03313e-165
PRDX2	2	1.00631e-168	0.379676	0.599	0.352	2.19688e-164
SLA	2	3.76993e-168	0.389332	0.419	0.202	8.23014e-164
PTPRC	2	2.11408e-167	0.407003	0.935	0.794	4.61526e-163
SOCS1	2	2.27263e-166	0.432263	0.431	0.214	4.96139e-162
PAK2	2	5.55116e-166	0.428695	0.659	0.432	1.21187e-161
RNF213	2	1.2099e-164	0.625049	0.78	0.587	2.64133e-160
GATA3	2	1.38172e-162	0.384481	0.35	0.154	3.01644e-158
SAMSN1	2	6.14936e-162	0.366246	0.449	0.225	1.34247e-157
RHOG	2	2.05868e-161	0.371122	0.745	0.511	4.49431e-157
SLFN5	2	4.33743e-160	0.442488	0.492	0.266	9.46904e-156
ELOVL5	2	2.43183e-158	0.376777	0.517	0.293	5.30893e-154
TRAF1	2	4.48743e-158	0.296533	0.258	0.097	9.79651e-154
IL6ST	2	5.6348e-158	0.424738	0.392	0.188	1.23013e-153
ARID5A	2	2.30904e-157	0.45223	0.501	0.285	5.04086e-153
CLDND1	2	2.49793e-157	0.382157	0.353	0.16	5.45322e-153
MTHFD2	2	4.3585e-157	0.383791	0.409	0.204	9.51503e-153
TMSB10	2	1.02931e-153	0.266639	0.994	0.986	2.24708e-149
CCDC167	2	2.66042e-153	0.374818	0.435	0.224	5.80796e-149
PMAIP1	2	8.70295e-153	0.412153	0.474	0.251	1.89994e-148
RAP1A	2	1.85407e-150	0.379471	0.651	0.432	4.04762e-146
WASHC3	2	8.69601e-150	0.370662	0.417	0.217	1.89843e-145
TAP1	2	2.44977e-149	0.417465	0.676	0.452	5.34808e-145
UCP2	2	3.17764e-149	0.538486	0.809	0.653	6.9371e-145
ZNF101	2	6.60758e-148	0.271648	0.263	0.102	1.4425e-143
BTG1	2	7.08266e-143	0.349932	0.967	0.874	1.54622e-138
GAPDH	2	9.10436e-143	0.305612	0.972	0.916	1.98757e-138
UBE2D2	2	7.64436e-142	0.328314	0.809	0.628	1.66884e-137
SCAND1	2	1.62868e-141	0.401039	0.729	0.538	3.55558e-137
RSBN1	2	6.35354e-141	0.37358	0.432	0.228	1.38704e-136
GTF3C6	2	1.00149e-140	0.359449	0.538	0.332	2.18635e-136
TECR	2	2.0269e-140	0.337183	0.627	0.399	4.42491e-136
SOCS3	2	3.58456e-140	0.394626	0.468	0.253	7.82546e-136
NECAP2	2	5.59902e-140	0.364399	0.457	0.256	1.22232e-135
2020-09-06	2	1.48359e-138	0.359884	0.714	0.505	3.23883e-134
LCP2	2	5.28182e-138	0.378053	0.65	0.428	1.15307e-133
MAD1L1	2	7.13796e-138	0.35292	0.464	0.257	1.55829e-133
BCL2	2	7.62508e-138	0.321913	0.389	0.191	1.66463e-133
CMTM3	2	9.11669e-138	0.38931	0.569	0.362	1.99026e-133
PARP12	2	1.93898e-137	0.360121	0.33	0.156	4.23299e-133
DDB2	2	2.72013e-136	0.313968	0.31	0.14	5.93832e-132
ATP6V0E2	2	7.29792e-136	0.306441	0.371	0.181	1.59321e-131
MEI1	2	9.3474e-135	0.26531	0.312	0.139	2.04063e-130
GPRIN3	2	1.8619e-134	0.389424	0.422	0.224	4.06472e-130
BCL3	2	1.54945e-133	0.357027	0.362	0.18	3.3826e-129
LY96	2	2.85604e-133	0.327111	0.262	0.111	6.23502e-129
LEF1	2	3.91901e-133	0.339518	0.364	0.172	8.55559e-129
ANXA7	2	4.55853e-133	0.337151	0.53	0.325	9.95173e-129
BUB3	2	6.64483e-132	0.338075	0.58	0.364	1.45063e-127
SNRNP35	2	2.77661e-131	0.291095	0.273	0.117	6.06162e-127
ADK	2	9.48916e-131	0.300545	0.355	0.173	2.07158e-126
TRAF3	2	2.52811e-130	0.266053	0.26	0.11	5.51912e-126
USP48	2	4.65613e-129	0.326857	0.36	0.18	1.01648e-124
LRP10	2	6.12799e-129	0.361499	0.55	0.346	1.3378e-124
CALM3	2	1.00649e-128	0.274489	0.715	0.524	2.19726e-124
PDE3B	2	1.21622e-128	0.331822	0.331	0.155	2.65513e-124
GMFG	2	1.69325e-128	0.313276	0.859	0.723	3.69653e-124
CHST11	2	1.73882e-128	0.339632	0.426	0.231	3.79603e-124
TPR	2	2.31543e-128	0.422207	0.59	0.386	5.05481e-124
RORA	2	3.15747e-128	0.362674	0.472	0.259	6.89308e-124
FYB1	2	4.35417e-128	0.389202	0.807	0.613	9.50559e-124
MAT2B	2	9.31995e-128	0.351258	0.598	0.392	2.03464e-123
ARL6IP5	2	9.98296e-128	0.342957	0.776	0.602	2.17938e-123
EML4	2	9.23208e-127	0.350855	0.616	0.392	2.01545e-122
PIK3IP1	2	2.4231e-126	0.327999	0.534	0.308	5.28988e-122
REEP5	2	7.91547e-126	0.352485	0.634	0.435	1.72803e-121
TSPAN17	2	1.11684e-122	0.263509	0.26	0.113	2.43817e-118
RAB11FIP1	2	1.93651e-122	0.336911	0.335	0.165	4.2276e-118
GOLGA8B	2	2.19719e-122	0.299992	0.294	0.133	4.79668e-118
TRIM22	2	7.75494e-122	0.401008	0.579	0.377	1.69298e-117
SURF4	2	1.92047e-121	0.320174	0.502	0.303	4.19258e-117
UBE2N	2	1.15616e-119	0.31406	0.554	0.352	2.52402e-115
STK17B	2	1.24448e-119	0.390572	0.704	0.517	2.71682e-115
STK4	2	2.06191e-119	0.364934	0.758	0.568	4.50135e-115
CTSC	2	2.56687e-119	0.432474	0.663	0.469	5.60373e-115
ABI1	2	8.833e-118	0.32935	0.436	0.249	1.92833e-113
NPM1	2	1.01078e-117	0.269004	0.913	0.811	2.20664e-113
SPTAN1	2	1.7946e-117	0.361985	0.478	0.28	3.9178e-113
TOX	2	2.50428e-117	0.268738	0.255	0.109	5.4671e-113
GSTK1	2	2.62568e-116	0.308037	0.825	0.64	5.73213e-112
ZNF292	2	3.5433e-116	0.333214	0.49	0.287	7.73538e-112
IFI16	2	7.16603e-116	0.364633	0.591	0.384	1.56442e-111
LDHB	2	7.77358e-116	0.277081	0.825	0.627	1.69705e-111
KIF5B	2	1.53045e-115	0.329754	0.555	0.359	3.34112e-111
ACAP1	2	2.02885e-114	0.322937	0.698	0.494	4.42917e-110
SMAP2	2	6.64198e-113	0.35912	0.461	0.274	1.45001e-108
PSMB8	2	1.79021e-112	0.318403	0.754	0.587	3.90821e-108
LY6E	2	1.3986e-111	0.399714	0.844	0.701	3.05328e-107
SUB1	2	4.11887e-111	0.285191	0.863	0.732	8.9919e-107
G3BP2	2	4.77051e-109	0.325263	0.581	0.388	1.04145e-104
CD58	2	1.04134e-108	0.287953	0.398	0.219	2.27336e-104
NDFIP1	2	1.47156e-108	0.306325	0.647	0.454	3.21257e-104
PIM1	2	4.1203e-108	0.410056	0.613	0.432	8.99503e-104
RAD21	2	1.10351e-107	0.335336	0.595	0.399	2.40906e-103
STN1	2	3.96771e-107	0.260069	0.31	0.153	8.6619e-103
UBE2K	2	1.02913e-106	0.306932	0.386	0.217	2.24669e-102
MRPS6	2	2.14079e-106	0.341139	0.524	0.335	4.67357e-102
SAMD9	2	3.0988e-106	0.328229	0.339	0.177	6.76498e-102
JAK3	2	7.73624e-106	0.318977	0.426	0.245	1.6889e-101
TRBC2	2	1.32026e-105	0.373989	0.775	0.561	2.88225e-101
GLUD1	2	1.98713e-104	0.346349	0.502	0.319	4.3381e-100
PDCL3	2	2.22452e-104	0.292901	0.357	0.195	4.85635e-100
CBFB	2	5.09709e-104	0.309341	0.274	0.132	1.11275e-99
RNF145	2	7.00884e-104	0.304201	0.467	0.285	1.5301e-99
NARF	2	1.02617e-103	0.331434	0.451	0.273	2.24023e-99
SEC11C	2	3.15297e-103	0.26458	0.51	0.32	6.88325e-99
PHF11	2	4.25879e-103	0.31266	0.496	0.314	9.29736e-99
TIFA	2	9.24708e-103	0.323352	0.304	0.152	2.01873e-98
CCNDBP1	2	9.81719e-103	0.299882	0.501	0.316	2.14319e-98
ANXA11	2	5.09244e-102	0.282531	0.728	0.557	1.11173e-97
CFLAR	2	8.3184e-102	0.286386	0.613	0.419	1.81599e-97
CRTC3	2	2.5283e-101	0.284858	0.282	0.138	5.51954e-97
NT5C	2	1.25044e-100	0.306319	0.472	0.292	2.72983e-96
NDRG1	2	2.43868e-100	0.252885	0.261	0.124	5.32389e-96
CD7	2	3.32436e-100	0.403175	0.71	0.503	7.25742e-96
JAK1	2	9.92744e-100	0.283512	0.768	0.592	2.16726e-95
PLP2	2	1.1749e-99	0.287991	0.644	0.442	2.56491e-95
CUTA	2	2.12182e-98	0.298955	0.698	0.526	4.63215e-94
RAP1GDS1	2	2.50086e-98	0.290685	0.344	0.186	5.45963e-94
CYBC1	2	9.48272e-98	0.320689	0.511	0.337	2.07017e-93
TNIP1	2	4.61061e-97	0.285032	0.524	0.342	1.00654e-92
PFDN4	2	1.13756e-96	0.283422	0.402	0.233	2.48342e-92
NUDT5	2	2.32776e-96	0.268453	0.365	0.203	5.08173e-92
RAC2	2	3.52774e-95	0.292465	0.863	0.745	7.70141e-91
CNST	2	3.65878e-95	0.26747	0.347	0.188	7.98748e-91
CKLF	2	8.29249e-95	0.347101	0.472	0.298	1.81033e-90
PSIP1	2	1.47381e-93	0.281278	0.521	0.333	3.21748e-89
TMEM50A	2	1.63305e-93	0.27452	0.69	0.515	3.56511e-89
ATP5IF1	2	1.95326e-93	0.278096	0.731	0.569	4.26415e-89
SHISA5	2	4.17439e-93	0.295011	0.603	0.428	9.11311e-89
SEP1	2	1.08685e-92	0.263799	0.661	0.448	2.37269e-88
TMEM59	2	1.52936e-92	0.278734	0.707	0.546	3.33874e-88
TAB2	2	3.8079e-92	0.280733	0.267	0.132	8.31302e-88
IQGAP2	2	1.64719e-91	0.307758	0.435	0.267	3.59597e-87
SDF4	2	3.13541e-91	0.306973	0.542	0.372	6.84492e-87
ANKRD12	2	7.39682e-91	0.312307	0.713	0.539	1.6148e-86
CLNS1A	2	3.94713e-90	0.339704	0.464	0.303	8.61698e-86
CCND2	2	8.75433e-90	0.320051	0.38	0.22	1.91116e-85
PPP1R18	2	1.08463e-89	0.292859	0.645	0.468	2.36786e-85
SNX20	2	2.22327e-89	0.267119	0.293	0.154	4.85362e-85
BAX	2	7.32255e-89	0.452193	0.614	0.477	1.59859e-84
DARS	2	1.06246e-88	0.28028	0.44	0.275	2.31946e-84
MVP	2	1.08483e-88	0.291987	0.518	0.352	2.3683e-84
SUMO1	2	8.66691e-88	0.274795	0.614	0.449	1.89207e-83
SLC25A3	2	2.1163e-87	0.266882	0.792	0.643	4.6201e-83
SP100	2	3.07041e-85	0.272638	0.689	0.526	6.70302e-81
CDKN1B	2	6.9326e-85	0.29949	0.465	0.293	1.51345e-80
PRNP	2	9.88044e-85	0.290328	0.397	0.241	2.157e-80
PSMB1	2	3.04464e-84	0.25079	0.728	0.57	6.64675e-80
ADI1	2	3.66886e-84	0.252709	0.338	0.192	8.00949e-80
TMBIM6	2	5.53642e-84	0.260054	0.812	0.676	1.20866e-79
EIF2AK2	2	1.41603e-83	0.293503	0.379	0.226	3.09134e-79
DDX24	2	3.38632e-83	0.274834	0.632	0.458	7.39267e-79
TBCB	2	3.46039e-83	0.265212	0.627	0.459	7.55438e-79
TPP1	2	7.4689e-83	0.266566	0.415	0.256	1.63054e-78
COX5A	2	1.08397e-82	0.267696	0.708	0.554	2.36641e-78
SQSTM1	2	1.69504e-82	0.2734	0.696	0.534	3.70043e-78
EID1	2	2.90904e-82	0.255163	0.717	0.558	6.35073e-78
GPR183	2	3.55344e-82	0.254043	0.348	0.194	7.75751e-78
PPP1R12A	2	4.8872e-82	0.280489	0.535	0.362	1.06693e-77
ODF2L	2	5.82479e-82	0.276383	0.336	0.187	1.27161e-77
MZT2A	2	1.93023e-81	0.264119	0.532	0.358	4.21388e-77
NCOR1	2	3.73701e-81	0.265661	0.59	0.424	8.15827e-77
PSMD8	2	1.63314e-80	0.254408	0.608	0.442	3.5653e-76
LIME1	2	4.08243e-80	0.274583	0.497	0.321	8.91235e-76
SH3KBP1	2	1.19126e-79	0.271776	0.579	0.409	2.60064e-75
IRF1	2	1.23727e-79	0.353658	0.761	0.605	2.70107e-75
TERF2IP	2	1.9922e-79	0.250425	0.597	0.425	4.34917e-75
CNIH1	2	4.51556e-79	0.298325	0.424	0.272	9.85791e-75
GSPT1	2	9.48849e-79	0.262375	0.342	0.2	2.07143e-74
TMEM123	2	5.16683e-78	0.264485	0.554	0.385	1.12797e-73
HELB	2	8.69814e-78	0.255784	0.257	0.131	1.89889e-73
SEPHS2	2	1.07639e-77	0.259939	0.337	0.194	2.34986e-73
EPB41	2	5.26314e-77	0.263463	0.454	0.287	1.149e-72
DPP7	2	1.44048e-76	0.258372	0.633	0.469	3.14471e-72
XAF1	2	2.72168e-76	0.287896	0.451	0.289	5.9417e-72
TRPC4AP	2	2.99754e-76	0.256463	0.351	0.208	6.54394e-72
DOK2	2	2.83775e-75	0.270642	0.578	0.408	6.1951e-71
GYPC	2	3.67176e-75	0.264317	0.68	0.508	8.01582e-71
EPC1	2	8.634e-75	0.258979	0.735	0.579	1.88489e-70
RNF149	2	1.34681e-73	0.262693	0.56	0.393	2.94023e-69
SAMD9L	2	3.49873e-73	0.260269	0.314	0.18	7.63808e-69
ZBTB38	2	1.20672e-72	0.251622	0.385	0.233	2.63438e-68
ARL4C	2	4.39131e-72	0.275545	0.581	0.408	9.58667e-68
MORC3	2	6.54526e-72	0.258895	0.303	0.17	1.4289e-67
TCEA1	2	1.10385e-71	0.260426	0.637	0.485	2.40982e-67
TM9SF2	2	2.65126e-70	0.25027	0.419	0.271	5.78797e-66
GPI	2	2.99097e-70	0.251577	0.566	0.409	6.52959e-66
WSB1	2	5.73929e-69	0.306429	0.561	0.409	1.25294e-64
TBCA	2	2.64909e-68	0.253652	0.646	0.51	5.78322e-64
NEAT1	2	1.21056e-66	0.269108	0.798	0.63	2.64278e-62
EIF3A	2	7.71385e-65	0.262314	0.512	0.362	1.68401e-60
PTPRCAP	2	2.86803e-63	0.261172	0.668	0.492	6.26119e-59
TRBC1	2	6.80614e-63	0.25251	0.519	0.347	1.48585e-58
PAG1	2	1.59401e-61	0.25216	0.348	0.214	3.47989e-57
SRSF7	2	5.58793e-61	0.259459	0.781	0.649	1.2199e-56
MYCBP2	2	1.72545e-60	0.28441	0.461	0.318	3.76683e-56
TSC22D3	2	5.82752e-58	0.267235	0.835	0.728	1.27221e-53
STAT1	2	3.17433e-56	0.262352	0.533	0.381	6.92987e-52
AES	2	7.44451e-56	0.279549	0.78	0.666	1.62521e-51
GZMK	3	0	1.62463	0.828	0.174	0
CCL5	3	0	1.23798	0.985	0.521	0
CD8A	3	0	1.20951	0.808	0.237	0
LAG3	3	0	1.0714	0.594	0.15	0
CXCR3	3	0	1.06646	0.699	0.176	0
CD8B	3	0	1.03577	0.768	0.214	0
GZMA	3	0	0.936708	0.858	0.431	0
ANXA1	3	0	0.896637	0.868	0.6	0
ITM2C	3	0	0.872178	0.475	0.109	0
GZMB	3	0	0.846826	0.52	0.29	0
CCL4	3	0	0.838346	0.63	0.297	0
CD2	3	0	0.806874	0.862	0.442	0
CD27	3	0	0.803945	0.628	0.241	0
APOBEC3G	3	0	0.756732	0.688	0.335	0
CD3D	3	0	0.688747	0.909	0.465	0
CXCR4	3	0	0.67494	0.843	0.558	0
CXCR6	3	0	0.670064	0.337	0.074	0
LEPROTL1	3	0	0.647235	0.788	0.453	0
DUSP4	3	0	0.641587	0.366	0.094	0
CD44	3	0	0.635948	0.9	0.596	0
ISG20	3	0	0.617666	0.758	0.491	0
GIMAP7	3	0	0.603287	0.751	0.438	0
STK17A	3	0	0.600291	0.811	0.482	0
ITM2A	3	0	0.599726	0.573	0.285	0
CYTOR	3	0	0.595273	0.619	0.309	0
EZR	3	0	0.581945	0.763	0.505	0
KLF6	3	0	0.573672	0.932	0.74	0
TNFAIP3	3	0	0.566369	0.739	0.487	0
PTMS	3	0	0.564011	0.46	0.192	0
OASL	3	0	0.562569	0.421	0.144	0
TC2N	3	0	0.559548	0.588	0.256	0
FYN	3	0	0.557119	0.657	0.36	0
HLA-A	3	0	0.556648	0.998	0.967	0
CD3E	3	0	0.551168	0.955	0.547	0
ISG15	3	0	0.550884	0.569	0.345	0
FAM102A	3	0	0.547558	0.418	0.132	0
PLP2	3	0	0.540798	0.695	0.413	0
CBLB	3	0	0.536686	0.546	0.254	0
IFNG	3	0	0.525737	0.36	0.151	0
SPOCK2	3	0	0.520339	0.706	0.384	0
PDCD1	3	0	0.510106	0.262	0.071	0
LYAR	3	0	0.509352	0.557	0.275	0
GAPDH	3	0	0.508173	0.986	0.908	0
RARRES3	3	0	0.500409	0.834	0.582	0
TRAC	3	0	0.500353	0.558	0.278	0
CD3G	3	0	0.499741	0.738	0.374	0
LDHA	3	0	0.499583	0.823	0.602	0
DNAJB1	3	0	0.497639	0.743	0.461	0
CST7	3	0	0.491916	0.882	0.465	0
LMNA	3	0	0.484644	0.306	0.157	0
CLEC2B	3	0	0.482663	0.75	0.505	0
CD99	3	0	0.482168	0.934	0.71	0
RGS1	3	0	0.475722	0.391	0.169	0
OCIAD2	3	0	0.466967	0.624	0.327	0
PBXIP1	3	0	0.464372	0.568	0.304	0
FAM129A	3	0	0.463831	0.454	0.215	0
CD96	3	0	0.457535	0.522	0.249	0
CD82	3	0	0.453335	0.439	0.196	0
LCK	3	0	0.449445	0.79	0.475	0
APOBEC3H	3	0	0.448882	0.286	0.072	0
RGCC	3	0	0.447629	0.398	0.217	0
TIGIT	3	0	0.445518	0.394	0.147	0
SIT1	3	0	0.43912	0.43	0.185	0
EOMES	3	0	0.432663	0.302	0.105	0
SARAF	3	0	0.425131	0.955	0.817	0
YARS	3	0	0.417838	0.464	0.236	0
IDS	3	0	0.417627	0.654	0.437	0
ADGRE5	3	0	0.415903	0.705	0.489	0
GBP2	3	0	0.415009	0.564	0.346	0
LY6E	3	0	0.41296	0.858	0.684	0
IL32	3	0	0.407646	0.946	0.618	0
GIMAP4	3	0	0.406266	0.608	0.384	0
SLF1	3	0	0.405008	0.302	0.105	0
SH2D1A	3	0	0.403485	0.429	0.188	0
CCDC167	3	0	0.402843	0.412	0.204	0
RASAL3	3	0	0.401545	0.606	0.36	0
IFITM1	3	0	0.399968	0.945	0.74	0
PTPRC	3	0	0.397695	0.936	0.778	0
GCHFR	3	0	0.396725	0.36	0.179	0
CCSER2	3	0	0.395888	0.412	0.204	0
CD6	3	0	0.391274	0.528	0.282	0
ENO1	3	0	0.389389	0.822	0.65	0
MX1	3	0	0.386972	0.384	0.213	0
GBP5	3	0	0.384617	0.565	0.344	0
WIPF1	3	0	0.379425	0.69	0.47	0
PRF1	3	0	0.37796	0.697	0.369	0
SYNE2	3	0	0.377877	0.685	0.417	0
GALM	3	0	0.376249	0.338	0.147	0
OPTN	3	0	0.373909	0.568	0.33	0
EMB	3	0	0.373643	0.537	0.317	0
ALOX5AP	3	0	0.373596	0.562	0.397	0
IFI6	3	0	0.373289	0.46	0.302	0
CIB1	3	0	0.373281	0.751	0.541	0
SH2D2A	3	0	0.372994	0.446	0.226	0
PGK1	3	0	0.37243	0.791	0.622	0
APOBEC3C	3	0	0.371715	0.415	0.226	0
TBCD	3	0	0.371619	0.307	0.128	0
CNN2	3	0	0.371534	0.747	0.569	0
MYL12B	3	0	0.370134	0.909	0.741	0
EML4	3	0	0.369052	0.599	0.37	0
CLEC2D	3	0	0.368974	0.518	0.282	0
NAA50	3	0	0.368382	0.374	0.191	0
HNRNPLL	3	0	0.368163	0.356	0.171	0
DRAP1	3	0	0.367746	0.764	0.581	0
HLA-B	3	0	0.363515	0.999	0.988	0
NOP58	3	0	0.362662	0.541	0.346	0
HSPA8	3	0	0.361796	0.93	0.764	0
GZMH	3	0	0.361374	0.646	0.323	0
UBC	3	0	0.36109	0.985	0.898	0
SLA2	3	0	0.358627	0.349	0.145	0
SLFN5	3	0	0.358175	0.45	0.247	0
PARP8	3	0	0.356627	0.503	0.288	0
THEMIS	3	0	0.356354	0.325	0.135	0
ATP2B4	3	0	0.356276	0.412	0.223	0
LYST	3	0	0.355289	0.454	0.254	0
CYTIP	3	0	0.354317	0.669	0.481	0
PTPN22	3	0	0.353239	0.38	0.188	0
CAMK4	3	0	0.353222	0.437	0.206	0
SYTL3	3	0	0.353001	0.37	0.198	0
CRIP1	3	0	0.352998	0.676	0.511	0
TAP1	3	0	0.350269	0.616	0.435	0
IRF1	3	0	0.347916	0.722	0.594	0
GYG1	3	0	0.347509	0.401	0.231	0
IDH2	3	0	0.345839	0.541	0.35	0
LSP1	3	0	0.345495	0.925	0.783	0
ARAP2	3	0	0.340641	0.413	0.212	0
SP100	3	0	0.340627	0.681	0.509	0
F2R	3	0	0.340603	0.317	0.12	0
SAMSN1	3	0	0.340136	0.412	0.205	0
RAB27A	3	0	0.335831	0.425	0.233	0
RNF19A	3	0	0.335816	0.413	0.221	0
SELPLG	3	0	0.335442	0.594	0.403	0
PDE3B	3	0	0.335337	0.323	0.137	0
PDCD4	3	0	0.335057	0.563	0.359	0
TMEM43	3	0	0.329085	0.289	0.133	0
JUN	3	0	0.328744	0.858	0.697	0
SURF4	3	0	0.327627	0.467	0.286	0
DUSP2	3	0	0.325145	0.606	0.436	0
XAF1	3	0	0.32282	0.42	0.276	0
CORO1A	3	0	0.322251	0.925	0.818	0
HLA-C	3	0	0.321748	0.998	0.963	0
REEP5	3	0	0.321005	0.607	0.417	0
MRPS6	3	0	0.318888	0.492	0.319	0
SAMD3	3	0	0.316283	0.438	0.228	0
LAT	3	0	0.315658	0.621	0.384	0
TRBC2	3	0	0.315585	0.749	0.541	0
MYH9	3	0	0.315154	0.767	0.602	0
KRAS	3	0	0.311738	0.481	0.319	0
MRPL10	3	0	0.311389	0.38	0.205	0
SEP1	3	0	0.310652	0.642	0.428	0
PSMB9	3	0	0.310336	0.803	0.653	0
ARID5A	3	0	0.308318	0.449	0.269	0
PSMA7	3	0	0.307879	0.789	0.613	0
IKZF3	3	0	0.307381	0.459	0.256	0
UBE2L6	3	0	0.307285	0.601	0.45	0
TMEM50A	3	0	0.301831	0.676	0.498	0
SLC38A1	3	0	0.30081	0.508	0.313	0
ACAP1	3	0	0.300719	0.668	0.476	0
RABAC1	3	0	0.299413	0.608	0.442	0
RHOF	3	0	0.299332	0.536	0.351	0
PPP1R16B	3	0	0.298911	0.264	0.109	0
GYPC	3	0	0.297437	0.678	0.489	0
GPI	3	0	0.297048	0.538	0.395	0
GGA2	3	0	0.29667	0.312	0.161	0
TMSB4X	3	0	0.295296	0.998	0.989	0
LPIN2	3	0	0.293028	0.33	0.182	0
GABARAPL1	3	0	0.292752	0.322	0.178	0
ARHGAP9	3	0	0.29162	0.539	0.363	0
RNF166	3	0	0.290067	0.485	0.315	0
ETS1	3	0	0.289256	0.565	0.354	0
MIF	3	0	0.287764	0.9	0.799	0
LIME1	3	0	0.287058	0.497	0.302	0
PITPNC1	3	0	0.285025	0.367	0.199	0
GZMM	3	0	0.284278	0.695	0.411	0
SHISA5	3	0	0.282294	0.574	0.413	0
PDE4DIP	3	0	0.281872	0.263	0.126	0
SLC7A5	3	0	0.28187	0.278	0.139	0
PTPN7	3	0	0.281737	0.422	0.259	0
IL10RA	3	0	0.279593	0.612	0.45	0
RPL36AL	3	0	0.278773	0.963	0.87	0
ZFP36L2	3	0	0.278422	0.892	0.743	0
PDE4D	3	0	0.278168	0.299	0.139	0
ARPC5L	3	0	0.277045	0.593	0.409	0
ARHGEF1	3	0	0.276556	0.705	0.535	0
VIM	3	0	0.276453	0.972	0.849	0
S1PR4	3	0	0.276237	0.452	0.292	0
MZT2A	3	0	0.274437	0.524	0.34	0
NDUFS5	3	0	0.274367	0.772	0.607	0
CNOT6L	3	0	0.274117	0.341	0.191	0
CD7	3	0	0.269403	0.695	0.482	0
CDC42SE2	3	0	0.267012	0.597	0.429	0
YWHAB	3	0	0.265913	0.896	0.762	0
ACTN4	3	0	0.265779	0.52	0.354	0
ITGA4	3	0	0.265143	0.543	0.376	0
PAG1	3	0	0.264425	0.354	0.199	0
PRKX	3	0	0.264212	0.339	0.191	0
PRKCH	3	0	0.264158	0.553	0.345	0
CD58	3	0	0.263748	0.349	0.206	0
DEF6	3	0	0.263452	0.511	0.359	0
RUNX3	3	0	0.263292	0.445	0.276	0
TTC39C	3	0	0.263	0.416	0.257	0
NFATC2	3	0	0.262909	0.393	0.232	0
CCDC107	3	0	0.261227	0.458	0.304	0
GNG2	3	0	0.261066	0.586	0.403	0
GATA3	3	0	0.260991	0.277	0.142	0
NARF	3	0	0.260758	0.412	0.259	0
SEP7	3	0	0.260663	0.767	0.6	0
HLA-F	3	0	0.25999	0.713	0.553	0
PGAM1	3	0	0.259102	0.69	0.541	0
HMGB1	3	0	0.258225	0.939	0.839	0
C12orf75	3	0	0.257829	0.554	0.344	0
PPP2R5C	3	0	0.257206	0.575	0.39	0
ANKRD12	3	0	0.25708	0.685	0.523	0
B3GNT2	3	0	0.257002	0.305	0.167	0
HLA-E	3	0	0.256897	0.98	0.905	0
BUB3	3	0	0.25578	0.521	0.348	0
ITK	3	0	0.252809	0.401	0.228	0
C19orf66	3	0	0.252644	0.465	0.324	0
TERF2IP	3	0	0.251583	0.567	0.41	0
TBCC	3	0	0.251538	0.367	0.225	0
PTK2B	3	0	0.251308	0.342	0.209	0
CLIC1	3	0	0.251136	0.884	0.75	0
LBH	3	0	0.251028	0.516	0.338	0
KIAA1551	3	1.82253e-300	0.26657	0.451	0.309	3.97877e-296
TPI1	3	1.46518e-237	0.263579	0.797	0.675	3.19864e-233
AHNAK	3	7.09533e-218	0.278462	0.747	0.616	1.54898e-213
MYADM	3	2.32036e-182	0.27469	0.326	0.225	5.06557e-178
GNLY	3	1.48681e-137	0.704284	0.403	0.316	3.24585e-133
TRDV2	4	0	2.00738	0.519	0.004	0
KLRB1	4	0	1.38705	0.845	0.273	0
TRGV9	4	0	1.34142	0.505	0.05	0
IL7R	4	0	1.29689	0.789	0.332	0
TRAV1-2	4	0	0.947746	0.303	0.024	0
SPOCK2	4	0	0.844415	0.855	0.414	0
GZMK	4	0	0.839681	0.764	0.241	0
GCHFR	4	0	0.793207	0.519	0.194	0
TRDC	4	0	0.738443	0.337	0.085	0
KLRG1	4	0	0.673173	0.657	0.231	0
ALOX5AP	4	0	0.65328	0.776	0.409	0
LYAR	4	0	0.630586	0.666	0.301	0
RORA	4	0	0.595063	0.622	0.257	0
ERN1	4	0	0.586341	0.51	0.197	0
ZBTB16	4	0	0.57053	0.35	0.052	0
KLRC1	4	0	0.54741	0.282	0.065	0
DPP4	4	0	0.542516	0.343	0.08	0
PERP	4	0	0.518674	0.315	0.066	0
CCL5	4	4.3324e-285	0.54738	0.985	0.568	9.45807e-281
CXCR6	4	6.53035e-285	0.426434	0.346	0.1	1.42564e-280
AQP3	4	1.65385e-280	0.592082	0.417	0.145	3.61051e-276
CXCR4	4	1.83651e-276	0.6408	0.877	0.586	4.00928e-272
TNFAIP3	4	1.25939e-275	0.639594	0.835	0.511	2.74938e-271
NCR3	4	1.13117e-259	0.575283	0.405	0.143	2.46945e-255
ZFP36L2	4	4.6722e-248	0.564735	0.948	0.757	1.01999e-243
GYG1	4	2.241e-243	0.607621	0.52	0.246	4.89233e-239
TTC39C	4	2.21499e-242	0.511161	0.569	0.271	4.83554e-238
TC2N	4	2.86204e-242	0.500823	0.605	0.289	6.24812e-238
PBX4	4	8.54183e-239	0.378159	0.289	0.086	1.86477e-234
PRF1	4	2.07602e-219	0.323396	0.796	0.401	4.53216e-215
CD3E	4	7.01721e-218	0.448766	0.97	0.588	1.53193e-213
LAG3	4	2.76201e-217	0.502814	0.473	0.197	6.02974e-213
CEBPD	4	2.72482e-210	0.514099	0.477	0.207	5.94855e-206
RPL36AL	4	3.30372e-210	0.374971	0.979	0.879	7.21235e-206
PDCD4	4	1.27194e-208	0.533154	0.659	0.378	2.77676e-204
FKBP11	4	6.28888e-204	0.448791	0.529	0.252	1.37293e-199
CD96	4	4.92116e-199	0.448551	0.557	0.276	1.07434e-194
FLT3LG	4	1.46524e-198	0.436013	0.63	0.329	3.19878e-194
SYTL2	4	9.1882e-195	0.398526	0.311	0.108	2.00588e-190
NFKBIA	4	1.30534e-185	0.476232	0.894	0.676	2.8497e-181
FAM102A	4	2.755e-183	0.447166	0.388	0.161	6.01445e-179
HLA-B	4	1.28915e-178	0.282086	1	0.989	2.81434e-174
BTG1	4	3.259e-178	0.410228	0.981	0.874	7.11472e-174
CST7	4	1.36541e-167	0.297648	0.897	0.507	2.98083e-163
HLA-A	4	3.08084e-165	0.309205	1	0.97	6.72578e-161
PARP8	4	6.75876e-164	0.409643	0.566	0.309	1.47551e-159
ANXA1	4	1.51864e-160	0.528643	0.889	0.627	3.31535e-156
CD44	4	1.7082e-158	0.447099	0.833	0.628	3.72918e-154
GABARAPL1	4	2.80323e-154	0.436369	0.404	0.191	6.11972e-150
UPP1	4	3.73279e-152	0.467727	0.609	0.374	8.14906e-148
IFNGR1	4	1.11534e-151	0.448905	0.415	0.202	2.4349e-147
ITM2C	4	6.71588e-145	0.40125	0.347	0.149	1.46614e-140
STAT4	4	1.02292e-144	0.365982	0.446	0.22	2.23314e-140
BHLHE40	4	1.78348e-143	0.411036	0.545	0.308	3.89352e-139
KLRD1	4	3.20942e-142	0.368756	0.551	0.275	7.00648e-138
RPLP0	4	3.29037e-142	0.25849	0.999	0.957	7.18321e-138
PLP2	4	8.17272e-142	0.489803	0.672	0.442	1.78419e-137
SYNE2	4	1.2917e-141	0.403434	0.71	0.444	2.81991e-137
SLC7A5	4	3.63141e-140	0.383011	0.342	0.152	7.92774e-136
CD6	4	1.34782e-139	0.361467	0.556	0.306	2.94243e-135
HOPX	4	4.47406e-139	0.261514	0.579	0.296	9.76733e-135
TRBC1	4	6.49837e-138	0.390282	0.608	0.346	1.41866e-133
DUSP2	4	1.24854e-135	0.530853	0.689	0.452	2.72568e-131
SATB1	4	4.4811e-135	0.363468	0.357	0.164	9.7827e-131
ODF2L	4	5.16458e-135	0.349148	0.389	0.186	1.12748e-130
PTMS	4	1.03507e-134	0.405635	0.433	0.22	2.25966e-130
CD247	4	4.5995e-134	0.267714	0.737	0.459	1.00412e-129
MT-ND4L	4	4.1777e-133	0.260254	1	0.984	9.12034e-129
CXCR3	4	2.00438e-132	0.425476	0.459	0.233	4.37576e-128
CD3D	4	2.1194e-132	0.288122	0.882	0.51	4.62686e-128
SH2D2A	4	3.24054e-128	0.396023	0.468	0.248	7.07443e-124
CDC42EP3	4	3.68415e-128	0.402801	0.484	0.269	8.04286e-124
MATK	4	8.86533e-118	0.257409	0.527	0.279	1.93539e-113
CD7	4	7.25908e-111	0.304615	0.773	0.502	1.58473e-106
PBXIP1	4	9.16512e-109	0.325642	0.553	0.331	2.00084e-104
LDHA	4	7.69784e-106	0.406749	0.798	0.624	1.68052e-101
CERK	4	8.25071e-106	0.301156	0.275	0.124	1.80121e-101
LEPROTL1	4	1.04946e-105	0.313882	0.701	0.489	2.29107e-101
SARAF	4	3.74841e-103	0.253494	0.965	0.831	8.18316e-99
FYN	4	1.39778e-99	0.342545	0.597	0.391	3.05148e-95
TNFRSF25	4	9.18716e-96	0.272563	0.266	0.12	2.00565e-91
CCDC107	4	2.75181e-94	0.310118	0.505	0.319	6.00748e-90
ARNTL	4	1.48615e-92	0.269319	0.266	0.123	3.24442e-88
MGAT4A	4	1.92734e-92	0.295598	0.539	0.343	4.20759e-88
MYC	4	1.58714e-88	0.348904	0.339	0.177	3.46489e-84
SLC3A2	4	4.48959e-86	0.307805	0.569	0.392	9.80123e-82
IDS	4	1.07014e-85	0.309298	0.64	0.459	2.33623e-81
OCIAD2	4	2.37453e-83	0.280351	0.555	0.358	5.18384e-79
APOBEC3G	4	5.96901e-83	0.367169	0.559	0.373	1.30309e-78
RAB18	4	1.68298e-80	0.290309	0.381	0.226	3.67412e-76
MRPL10	4	1.2688e-79	0.263568	0.386	0.222	2.76992e-75
ATF7IP2	4	6.47927e-79	0.266097	0.319	0.171	1.41449e-74
CLEC2B	4	7.33539e-79	0.274993	0.714	0.53	1.60139e-74
XBP1	4	4.38572e-78	0.297463	0.613	0.435	9.57447e-74
CCSER2	4	5.22369e-76	0.281702	0.383	0.225	1.14038e-71
FAM129A	4	7.05846e-76	0.291659	0.401	0.24	1.54093e-71
TGIF1	4	1.59324e-75	0.275522	0.296	0.155	3.47821e-71
GADD45B	4	5.19858e-75	0.287832	0.712	0.532	1.1349e-70
TRAC	4	1.32456e-74	0.257385	0.493	0.308	2.89164e-70
LTB	4	1.13109e-73	0.325847	0.716	0.504	2.46928e-69
SLC38A1	4	3.15419e-72	0.251906	0.511	0.333	6.88591e-68
HSPA5	4	2.40873e-71	0.2545	0.7	0.533	5.2585e-67
SYTL3	4	1.36397e-70	0.398803	0.366	0.216	2.97769e-66
PRNP	4	8.76538e-70	0.259739	0.393	0.242	1.91357e-65
CYTIP	4	1.28169e-66	0.273359	0.654	0.5	2.79807e-62
DNAJC1	4	1.51254e-66	0.255532	0.425	0.271	3.30203e-62
SURF4	4	1.72472e-65	0.265543	0.456	0.304	3.76524e-61
SNHG12	4	1.21293e-64	0.273408	0.318	0.182	2.64794e-60
CCL4	4	1.05418e-62	0.293607	0.523	0.333	2.30138e-58
TAF1D	4	1.19715e-62	0.293283	0.506	0.359	2.61351e-58
PTK2B	4	1.22769e-62	0.257027	0.362	0.222	2.68017e-58
TNFAIP8	4	7.94075e-61	0.262302	0.466	0.318	1.73354e-56
PTGER2	4	8.6387e-59	0.266934	0.402	0.257	1.88591e-54
JUN	4	2.78952e-55	0.278637	0.863	0.713	6.08981e-51
IRF1	4	4.35898e-51	0.30678	0.749	0.606	9.51609e-47
DUSP1	4	2.97375e-46	0.262308	0.835	0.688	6.492e-42
ENO1	4	3.6506e-39	0.262688	0.787	0.668	7.96963e-35
GAPDH	4	2.01535e-35	0.250852	0.985	0.916	4.39972e-31
LTB	5	0	1.02957	0.819	0.476	0
IL7R	5	0	0.989968	0.758	0.298	0
CD2	5	0	0.764474	0.889	0.451	0
ITM2A	5	0	0.696533	0.656	0.284	0
SPOCK2	5	0	0.692338	0.807	0.383	0
AQP3	5	0	0.668109	0.447	0.12	0
LINC01943	5	0	0.665927	0.346	0.078	0
LEPROTL1	5	0	0.664034	0.81	0.46	0
RGS1	5	0	0.650583	0.446	0.169	0
CXCR3	5	0	0.640913	0.578	0.203	0
FLT3LG	5	0	0.636329	0.657	0.301	0
SARAF	5	0	0.620139	0.972	0.819	0
PBXIP1	5	0	0.603691	0.688	0.299	0
DUSP4	5	0	0.601733	0.346	0.103	0
IL32	5	0	0.595805	0.969	0.625	0
PDCD1	5	0	0.591255	0.325	0.069	0
FXYD5	5	0	0.552492	0.955	0.788	0
CD6	5	0	0.549309	0.64	0.277	0
CXCR6	5	0	0.547105	0.285	0.086	0
CD5	5	0	0.543243	0.532	0.201	0
CD3D	5	0	0.536873	0.909	0.477	0
GIMAP7	5	0	0.535436	0.784	0.443	0
TNFRSF4	5	0	0.534218	0.313	0.055	0
ALOX5AP	5	0	0.526373	0.663	0.391	0
OCIAD2	5	0	0.523974	0.682	0.329	0
CORO1B	5	0	0.515453	0.573	0.319	0
CISH	5	0	0.514333	0.284	0.098	0
ARID5B	5	0	0.509455	0.596	0.276	0
TRADD	5	0	0.503316	0.55	0.257	0
ANXA1	5	0	0.502417	0.815	0.613	0
CTLA4	5	0	0.496324	0.32	0.086	0
TNFRSF25	5	0	0.492922	0.387	0.096	0
CD82	5	0	0.483333	0.506	0.196	0
CYTOR	5	0	0.468966	0.572	0.322	0
ICOS	5	0	0.465677	0.354	0.092	0
TNFRSF18	5	0	0.462025	0.307	0.073	0
CD3E	5	0	0.461233	0.958	0.558	0
CD4	5	0	0.45811	0.443	0.176	0
LDHB	5	0	0.451828	0.867	0.608	0
TMEM173	5	0	0.439525	0.501	0.243	0
CCDC167	5	0	0.426165	0.466	0.204	0
PLP2	5	0	0.424084	0.695	0.421	0
ISG20	5	0	0.422301	0.752	0.499	0
MAL	5	0	0.419043	0.313	0.103	0
TIGIT	5	0	0.418155	0.31	0.162	0
TRAC	5	0	0.413975	0.579	0.284	0
SIT1	5	0	0.411624	0.467	0.188	0
EML4	5	0	0.406803	0.655	0.371	0
GIMAP4	5	0	0.405462	0.639	0.387	0
PAG1	5	0	0.404775	0.455	0.193	0
BATF	5	0	0.404681	0.453	0.229	0
PIM2	5	0	0.402383	0.503	0.239	0
MAF	5	0	0.401045	0.312	0.1	0
GSTK1	5	0	0.40065	0.843	0.624	0
SAMSN1	5	0	0.40022	0.454	0.207	0
LCK	5	0	0.396692	0.81	0.481	0
RBPJ	5	0	0.395689	0.465	0.251	0
HNRNPLL	5	0	0.39562	0.415	0.171	0
EMB	5	0	0.39519	0.587	0.318	0
CD27	5	0	0.39255	0.538	0.261	0
LMNA	5	0	0.388858	0.355	0.156	0
SLAMF1	5	0	0.388165	0.302	0.075	0
ITGA4	5	0	0.382315	0.597	0.375	0
LAT	5	0	0.375735	0.682	0.384	0
CXCR4	5	0	0.372436	0.832	0.567	0
SNX9	5	0	0.372322	0.356	0.17	0
STK17A	5	0	0.367577	0.764	0.496	0
PIK3IP1	5	0	0.365366	0.567	0.287	0
FAM102A	5	0	0.364442	0.388	0.143	0
PIM1	5	0	0.363546	0.645	0.415	0
NAP1L4	5	0	0.363337	0.539	0.314	0
FAM129A	5	0	0.361509	0.454	0.222	0
ETS1	5	0	0.358366	0.634	0.353	0
CIB1	5	0	0.357883	0.779	0.544	0
ITK	5	0	0.357444	0.477	0.225	0
TNFAIP3	5	0	0.356768	0.74	0.494	0
OPTN	5	0	0.356598	0.62	0.331	0
SOCS1	5	0	0.353141	0.429	0.197	0
FKBP5	5	0	0.352904	0.39	0.2	0
TRAT1	5	0	0.351021	0.35	0.119	0
CD52	5	0	0.349336	0.958	0.831	0
HINT1	5	0	0.349119	0.945	0.806	0
ARHGAP15	5	0	0.348134	0.608	0.356	0
ITGB1	5	0	0.347637	0.642	0.412	0
S1PR4	5	0	0.347165	0.515	0.29	0
MZT2A	5	0	0.347115	0.593	0.338	0
CD44	5	0	0.347083	0.871	0.607	0
YWHAB	5	0	0.347022	0.926	0.763	0
ARID5A	5	0	0.346209	0.485	0.27	0
TMEM123	5	0	0.346196	0.61	0.366	0
CD28	5	0	0.340888	0.301	0.085	0
CREM	5	0	0.338093	0.297	0.153	0
NPDC1	5	0	0.337829	0.293	0.106	0
CLEC2D	5	0	0.336739	0.539	0.287	0
CRIP1	5	0	0.334614	0.73	0.511	0
HSPA8	5	0	0.333366	0.943	0.768	0
GPRIN3	5	0	0.331404	0.429	0.207	0
SUSD3	5	0	0.328491	0.321	0.11	0
CAMK4	5	0	0.327674	0.473	0.209	0
UPP1	5	0	0.326348	0.563	0.359	0
CYTIP	5	0	0.32628	0.709	0.482	0
KDSR	5	0	0.325486	0.291	0.112	0
GALM	5	0	0.325174	0.356	0.151	0
GATA3	5	0	0.324567	0.336	0.14	0
KLF6	5	0	0.323764	0.908	0.748	0
PDE3B	5	0	0.323601	0.337	0.141	0
PRDM1	5	0	0.323486	0.401	0.204	0
RHBDD2	5	0	0.323319	0.44	0.239	0
MYC	5	0	0.322125	0.339	0.163	0
TC2N	5	0	0.320929	0.545	0.269	0
BIRC3	5	0	0.319897	0.396	0.181	0
IFITM1	5	0	0.317345	0.962	0.744	0
ABRACL	5	0	0.317205	0.643	0.423	0
ZFP36L2	5	0	0.316943	0.914	0.745	0
CNN2	5	0	0.314699	0.761	0.572	0
PDE4B	5	0	0.314039	0.416	0.215	0
OXNAD1	5	0	0.31338	0.388	0.166	0
RGCC	5	0	0.31053	0.44	0.218	0
PRDX2	5	0	0.30995	0.584	0.334	0
S1PR1	5	0	0.307902	0.352	0.175	0
CMTM7	5	0	0.30573	0.43	0.245	0
SOD1	5	0	0.304605	0.811	0.584	0
NDUFV2	5	0	0.304158	0.629	0.418	0
RCAN3	5	0	0.303458	0.373	0.151	0
REXO2	5	0	0.302268	0.401	0.196	0
FYB1	5	0	0.300731	0.8	0.599	0
TIFA	5	0	0.300345	0.314	0.139	0
INPP4B	5	0	0.299533	0.355	0.141	0
LDHA	5	0	0.29624	0.841	0.606	0
DNPH1	5	0	0.295794	0.389	0.188	0
SH2D2A	5	0	0.294914	0.458	0.231	0
SEP1	5	0	0.288953	0.684	0.43	0
VIM	5	0	0.288012	0.974	0.852	0
BHLHE40	5	0	0.285749	0.48	0.295	0
ACAP1	5	0	0.282899	0.712	0.477	0
ARL6IP5	5	0	0.28148	0.789	0.587	0
SYNE2	5	0	0.280049	0.706	0.422	0
GMFG	5	0	0.279482	0.874	0.711	0
EZR	5	0	0.278021	0.728	0.515	0
RNF19A	5	0	0.277983	0.403	0.227	0
CYLD	5	0	0.277458	0.494	0.282	0
PDE4D	5	0	0.276629	0.311	0.142	0
CD3G	5	0	0.276206	0.706	0.388	0
CACYBP	5	0	0.275951	0.564	0.351	0
SPTAN1	5	0	0.275293	0.471	0.265	0
GAPDH	5	0	0.274362	0.987	0.91	0
CD96	5	0	0.272893	0.488	0.26	0
THEM4	5	0	0.272652	0.312	0.136	0
DGKA	5	0	0.271315	0.388	0.18	0
MYL12B	5	0	0.269618	0.914	0.745	0
TTC39C	5	0	0.268406	0.453	0.258	0
ADSL	5	0	0.265566	0.374	0.192	0
ELOVL5	5	0	0.265346	0.475	0.279	0
CD99	5	0	0.262398	0.921	0.717	0
TENT5C	5	0	0.260103	0.362	0.176	0
ENO1	5	0	0.258988	0.845	0.653	0
ANKRD12	5	0	0.25878	0.729	0.523	0
CCR7	5	0	0.257946	0.291	0.144	0
ERN1	5	0	0.2565	0.361	0.186	0
HLA-A	5	0	0.255722	0.995	0.968	0
RPL36AL	5	0	0.255496	0.967	0.872	0
CDC14A	5	0	0.254506	0.283	0.118	0
MIF	5	0	0.254222	0.932	0.799	0
FAS	5	0	0.254065	0.294	0.128	0
LCP2	5	0	0.253235	0.605	0.416	0
CKLF	5	2.0829e-307	0.291037	0.457	0.286	4.54717e-303
MIR4435-2HG	5	8.45485e-306	0.322557	0.36	0.21	1.84578e-301
CBLB	5	7.90187e-302	0.255008	0.449	0.272	1.72506e-297
GZMK	5	1.51197e-287	0.325495	0.405	0.235	3.30079e-283
NR3C1	5	1.32507e-285	0.309825	0.534	0.37	2.89276e-281
LINC01871	5	3.30226e-231	0.340842	0.266	0.149	7.20916e-227
LAG3	5	2.85061e-166	0.39981	0.301	0.192	6.22318e-162
IFNG	5	8.11956e-127	0.264084	0.26	0.167	1.77258e-122
MALAT1	6	0	1.06025	0.996	0.988	0
MTRNR2L12	6	0	0.915188	0.968	0.968	0
MT-CO1	6	0	0.451489	0.995	0.996	0
MT-CYB	6	0	0.400598	0.982	0.992	0
MT-CO2	6	0	0.356684	0.995	0.996	0
MT-ND4L	6	9.38329e-304	0.397826	0.968	0.985	2.04847e-299
MT-CO3	6	2.25738e-251	0.335232	0.987	0.994	4.9281e-247
MT-ND5	6	7.97954e-210	0.392337	0.904	0.97	1.74201e-205
MT-ND3	6	2.24576e-162	0.267746	0.971	0.987	4.90273e-158
MT-ATP6	6	6.2267e-154	0.385335	0.967	0.991	1.35935e-149
DPP7	6	7.65544e-90	0.260367	0.221	0.482	1.67126e-85
MT-ND4	6	4.44495e-84	0.257018	0.855	0.965	9.70378e-80
CCDC12	6	7.22205e-80	0.260785	0.174	0.383	1.57665e-75
ZNF207	6	3.19522e-77	0.252173	0.176	0.381	6.97549e-73
MT-ND1	6	7.37858e-77	0.284542	0.902	0.979	1.61082e-72
ARHGAP30	6	1.43437e-73	0.270095	0.19	0.402	3.13138e-69
BAZ1A	6	2.48482e-73	0.254116	0.164	0.354	5.42461e-69
NCKAP1L	6	2.82899e-71	0.263764	0.139	0.31	6.17597e-67
SRSF4	6	7.98269e-70	0.266887	0.172	0.365	1.7427e-65
ACTN4	6	6.62452e-69	0.266027	0.182	0.38	1.4462e-64
KTN1	6	1.18491e-68	0.285199	0.205	0.423	2.58679e-64
IL10RA	6	1.74194e-68	0.285949	0.237	0.477	3.80284e-64
RBBP6	6	1.90566e-66	0.251569	0.177	0.367	4.16025e-62
DDX21	6	1.2664e-65	0.270757	0.187	0.381	2.76467e-61
TRAF3IP3	6	1.11894e-64	0.264044	0.232	0.459	2.44276e-60
TAF1D	6	3.13584e-64	0.264488	0.179	0.368	6.84586e-60
IQGAP1	6	2.57765e-63	0.273712	0.254	0.502	5.62727e-59
PPP1R12A	6	2.86969e-63	0.285671	0.182	0.372	6.26482e-59
TBRG1	6	3.00558e-63	0.300955	0.18	0.37	6.56147e-59
FAM133B	6	3.89649e-63	0.268856	0.144	0.307	8.50642e-59
UBXN4	6	5.37778e-62	0.269314	0.217	0.433	1.17402e-57
TMC6	6	7.94492e-62	0.293182	0.178	0.364	1.73445e-57
PPP3CC	6	1.93385e-61	0.266219	0.185	0.375	4.22179e-57
VAMP2	6	6.02214e-60	0.254854	0.212	0.417	1.31469e-55
KCNAB2	6	1.17458e-59	0.264395	0.132	0.282	2.56423e-55
SNRNP70	6	1.24133e-58	0.299734	0.166	0.339	2.70994e-54
ZNF800	6	2.00699e-58	0.253239	0.126	0.271	4.38145e-54
LCP2	6	2.98829e-58	0.307183	0.225	0.441	6.52373e-54
TRABD	6	3.13668e-58	0.335948	0.196	0.392	6.84769e-54
FMNL1	6	3.31373e-58	0.322056	0.219	0.431	7.23421e-54
NEAT1	6	5.55586e-57	0.876065	0.556	0.637	1.2129e-52
SYNE2	6	1.19566e-56	0.966555	0.425	0.449	2.61025e-52
PTPN7	6	3.39567e-56	0.267451	0.136	0.283	7.41309e-52
DIAPH1	6	3.55806e-56	0.266914	0.144	0.298	7.7676e-52
NOP58	6	4.43267e-56	0.287322	0.191	0.376	9.67696e-52
EIF3A	6	4.46471e-56	0.320484	0.188	0.372	9.74691e-52
HNRNPU	6	1.56041e-55	0.261438	0.306	0.585	3.40654e-51
SCAF11	6	4.51745e-55	0.320368	0.204	0.399	9.86205e-51
ROCK1	6	1.91136e-54	0.300875	0.196	0.383	4.17269e-50
DGKZ	6	1.56674e-52	0.276227	0.135	0.276	3.42035e-48
NSD3	6	4.32313e-52	0.321685	0.203	0.392	9.43782e-48
YTHDC1	6	7.63972e-52	0.281434	0.143	0.29	1.66783e-47
CDK5RAP3	6	5.04367e-51	0.267122	0.125	0.258	1.10108e-46
ARL4C	6	2.6551e-50	0.262222	0.224	0.419	5.79635e-46
CYFIP2	6	5.89386e-50	0.301757	0.19	0.365	1.28669e-45
TRIM22	6	8.64734e-50	0.339031	0.203	0.388	1.8878e-45
ARHGAP4	6	1.29612e-49	0.371986	0.198	0.382	2.82955e-45
TTC39C	6	3.253e-49	0.257879	0.141	0.281	7.10163e-45
PAFAH1B1	6	4.08009e-49	0.31767	0.16	0.315	8.90725e-45
TGOLN2	6	5.94955e-49	0.326665	0.182	0.351	1.29885e-44
NEMF	6	7.90647e-49	0.272739	0.132	0.267	1.72606e-44
TBC1D10C	6	8.44443e-49	0.272852	0.263	0.489	1.8435e-44
PRPF38B	6	9.21128e-48	0.330055	0.19	0.363	2.01091e-43
TPR	6	1.04402e-47	0.343389	0.209	0.397	2.2792e-43
RIPOR2	6	4.32157e-47	0.266825	0.251	0.461	9.43442e-43
RBL2	6	8.99797e-47	0.312184	0.19	0.36	1.96435e-42
RNF149	6	1.53833e-46	0.357909	0.213	0.403	3.35833e-42
USP16	6	8.91828e-46	0.324936	0.136	0.27	1.94695e-41
FGD3	6	1.99639e-45	0.276157	0.139	0.272	4.35833e-41
POLR2A	6	2.48448e-45	0.296538	0.125	0.251	5.42386e-41
BCLAF1	6	3.32737e-45	0.325982	0.23	0.427	7.26399e-41
ARHGAP45	6	3.88133e-45	0.368693	0.245	0.459	8.47333e-41
CCNH	6	4.41511e-45	0.292377	0.148	0.286	9.63863e-41
ADGRE5	6	5.00512e-45	0.344258	0.289	0.523	1.09267e-40
SLC2A3	6	1.81368e-44	0.259603	0.254	0.457	3.95945e-40
CYTOR	6	1.34542e-43	0.269775	0.193	0.351	2.9372e-39
FOXP1	6	7.14897e-43	0.253984	0.234	0.421	1.56069e-38
CFLAR	6	1.36548e-42	0.356203	0.235	0.431	2.98099e-38
IQGAP2	6	1.76909e-42	0.298748	0.143	0.275	3.86211e-38
RNF213	6	2.07595e-42	0.882621	0.485	0.595	4.53201e-38
CYTH1	6	2.22026e-42	0.346015	0.245	0.451	4.84705e-38
PRPF8	6	4.48223e-42	0.329243	0.148	0.283	9.78516e-38
PHIP	6	1.56002e-41	0.335072	0.154	0.291	3.40567e-37
GLG1	6	1.90846e-41	0.372319	0.184	0.343	4.16636e-37
AL138963.3	6	8.02945e-41	0.404506	0.144	0.266	1.75291e-36
YARS	6	8.93158e-41	0.317939	0.14	0.267	1.94985e-36
ITSN2	6	1.2094e-40	0.357667	0.172	0.32	2.64025e-36
ARHGAP15	6	4.73044e-40	0.341303	0.212	0.386	1.0327e-35
NIPBL	6	2.68407e-39	0.346083	0.161	0.3	5.8596e-35
FNBP1	6	2.68811e-39	0.386269	0.239	0.438	5.86841e-35
NCOR1	6	2.79753e-39	0.395431	0.237	0.435	6.10729e-35
SFPQ	6	9.51735e-39	0.360955	0.228	0.415	2.07773e-34
UBE3A	6	2.95498e-38	0.31059	0.134	0.255	6.45102e-34
DOCK8	6	3.57632e-38	0.366436	0.177	0.325	7.80746e-34
NAP1L4	6	4.2052e-38	0.339961	0.187	0.341	9.18038e-34
FNBP4	6	1.6173e-37	0.337187	0.176	0.322	3.53072e-33
JMJD1C	6	1.78537e-37	0.328757	0.168	0.306	3.89763e-33
RASAL3	6	1.8398e-37	0.336492	0.22	0.395	4.01646e-33
STK17B	6	5.58131e-37	0.320882	0.296	0.53	1.21846e-32
ERICH1	6	1.86651e-36	0.343254	0.139	0.259	4.07479e-32
ACIN1	6	2.22391e-36	0.294389	0.135	0.253	4.85502e-32
EMB	6	5.15286e-36	0.352228	0.194	0.348	1.12492e-31
STK38	6	1.02372e-35	0.324973	0.145	0.266	2.23488e-31
RSF1	6	1.39757e-35	0.366643	0.177	0.321	3.05103e-31
CD96	6	3.8256e-35	0.295584	0.158	0.286	8.35167e-31
SP100	6	4.31261e-35	0.372101	0.299	0.538	9.41486e-31
LNPEP	6	8.20771e-35	0.343913	0.147	0.269	1.79183e-30
CYLD	6	9.85291e-35	0.346837	0.17	0.306	2.15099e-30
RABGAP1L	6	8.29583e-34	0.364892	0.174	0.31	1.81106e-29
JUND	6	1.22359e-33	0.295623	0.203	0.352	2.67121e-29
EPC1	6	1.59299e-33	0.314565	0.333	0.592	3.47766e-29
ATRX	6	1.63515e-33	0.383038	0.22	0.388	3.5697e-29
MBP	6	2.30622e-33	0.400962	0.26	0.46	5.03471e-29
LYST	6	4.13749e-33	0.381063	0.158	0.282	9.03255e-29
SYNRG	6	5.04191e-33	0.338138	0.141	0.256	1.1007e-28
RUNX3	6	7.80465e-33	0.342946	0.17	0.301	1.70383e-28
CLK1	6	2.26786e-32	0.365175	0.185	0.326	4.95097e-28
BPTF	6	3.30342e-32	0.367612	0.157	0.281	7.21169e-28
ILF3	6	2.01007e-31	0.420419	0.194	0.342	4.38818e-27
DYNC1H1	6	2.11974e-31	0.417271	0.187	0.33	4.62761e-27
RASA3	6	4.79096e-31	0.31143	0.145	0.258	1.04591e-26
DDX3X	6	5.96966e-31	0.400336	0.21	0.367	1.30324e-26
RNF125	6	3.78121e-30	0.331271	0.151	0.265	8.25475e-26
ZRANB2	6	8.26099e-30	0.329279	0.153	0.268	1.80346e-25
APOL6	6	1.18846e-29	0.380184	0.155	0.273	2.59453e-25
MPHOSPH8	6	4.97519e-29	0.405849	0.239	0.415	1.08613e-24
ZC3HAV1	6	5.7958e-29	0.41162	0.216	0.375	1.26528e-24
SORL1	6	2.5725e-28	0.329098	0.144	0.251	5.61604e-24
PHF3	6	2.77708e-28	0.359024	0.152	0.265	6.06263e-24
DOCK10	6	1.23549e-27	0.364612	0.146	0.254	2.6972e-23
ARGLU1	6	4.04376e-27	0.422047	0.304	0.531	8.82792e-23
FLNA	6	5.25858e-27	0.257991	0.375	0.633	1.148e-22
AC004687.1	6	8.69664e-27	0.360721	0.15	0.258	1.89856e-22
RC3H1	6	9.25033e-27	0.370441	0.159	0.274	2.01944e-22
WHAMM	6	1.57851e-26	0.321972	0.15	0.257	3.44605e-22
ADAR	6	1.62539e-26	0.419713	0.242	0.414	3.54839e-22
ARID5B	6	8.64934e-26	0.335286	0.186	0.31	1.88824e-21
CD6	6	2.00092e-25	0.349334	0.188	0.315	4.36822e-21
STAT3	6	7.29853e-25	0.433944	0.268	0.456	1.59334e-20
RBM25	6	2.46794e-24	0.455956	0.244	0.414	5.38775e-20
AKAP13	6	3.53729e-24	0.460128	0.278	0.474	7.72225e-20
FYN	6	1.30118e-23	0.383944	0.241	0.4	2.84061e-19
ARID4B	6	3.80453e-23	0.42065	0.263	0.442	8.30567e-19
RNMT	6	2.63631e-22	0.380151	0.162	0.269	5.75533e-18
KDM5A	6	3.44094e-22	0.39108	0.155	0.258	7.51191e-18
KIAA1551	6	7.45844e-22	0.41398	0.201	0.33	1.62825e-17
WNK1	6	1.13588e-21	0.424722	0.158	0.262	2.47974e-17
NFATC2	6	1.25106e-21	0.365024	0.154	0.254	2.73119e-17
SLC38A1	6	1.25629e-21	0.391492	0.208	0.341	2.7426e-17
VPS13C	6	1.27786e-21	0.410127	0.174	0.287	2.78969e-17
PIK3R1	6	1.79986e-21	0.435049	0.195	0.32	3.92928e-17
INPP5D	6	1.88117e-21	0.402646	0.155	0.256	4.10678e-17
STK17A	6	3.72297e-21	0.327353	0.32	0.528	8.12763e-17
GCC2	6	6.83519e-21	0.374464	0.172	0.281	1.49219e-16
TNRC6B	6	1.06112e-20	0.410979	0.196	0.32	2.31654e-16
DHX36	6	1.69115e-20	0.419094	0.152	0.251	3.69196e-16
DDX5	6	2.37287e-20	0.295964	0.672	0.89	5.18021e-16
IKZF1	6	3.18452e-20	0.396501	0.287	0.478	6.95212e-16
PRKCH	6	3.35676e-20	0.401256	0.231	0.375	7.32814e-16
SRSF10	6	3.61964e-20	0.439099	0.262	0.433	7.90204e-16
ETS1	6	3.12992e-19	0.336921	0.24	0.384	6.83293e-15
SRRM2	6	1.23538e-18	0.47233	0.302	0.507	2.69697e-14
ITGA4	6	1.72873e-18	0.47059	0.248	0.401	3.774e-14
MT-ND6	6	2.19767e-18	0.373379	0.406	0.66	4.79774e-14
ITGAL	6	2.51504e-18	0.439152	0.191	0.305	5.49059e-14
GOLGA4	6	4.77181e-18	0.426345	0.158	0.253	1.04173e-13
BRWD1	6	6.56162e-18	0.405821	0.157	0.251	1.43247e-13
CHD2	6	7.24893e-18	0.443656	0.193	0.309	1.58251e-13
SF3B1	6	7.53411e-18	0.472442	0.299	0.498	1.64477e-13
CLEC2D	6	7.72038e-18	0.424062	0.198	0.314	1.68544e-13
PARP8	6	2.52702e-17	0.429841	0.2	0.318	5.51673e-13
MYCBP2	6	3.53865e-17	0.472027	0.203	0.325	7.72522e-13
MYO1F	6	3.3507e-16	0.507274	0.266	0.429	7.31492e-12
NKTR	6	6.79269e-16	0.89754	0.295	0.317	1.48291e-11
LINC00861	6	1.05041e-15	0.355861	0.177	0.273	2.29316e-11
STK10	6	1.85079e-15	0.470787	0.211	0.333	4.04047e-11
USP15	6	7.6745e-15	0.488795	0.262	0.419	1.67542e-10
ARHGEF1	6	1.47653e-14	0.463654	0.34	0.563	3.22342e-10
TCF25	6	1.91844e-14	0.49147	0.323	0.529	4.18814e-10
SLFN5	6	1.35888e-13	0.426159	0.179	0.274	2.96658e-09
PNISR	6	1.69668e-13	0.417877	0.361	0.594	3.70402e-09
SNRNP200	6	7.07679e-13	0.473925	0.175	0.268	1.54493e-08
PTPRC	6	8.04277e-13	0.450001	0.578	0.805	1.75582e-08
ZAP70	6	1.04966e-12	0.427233	0.271	0.418	2.29151e-08
DDX24	6	1.83348e-12	0.483473	0.295	0.468	4.00267e-08
SRSF11	6	3.30491e-12	0.523086	0.307	0.494	7.21494e-08
KMT2E	6	3.97384e-12	0.446561	0.354	0.579	8.67529e-08
SPTAN1	6	8.09976e-12	0.478749	0.19	0.288	1.76826e-07
P2RY8	6	8.66707e-11	0.44967	0.186	0.277	1.89211e-06
TMC8	6	9.6006e-11	0.508845	0.209	0.316	2.09591e-06
KMT2C	6	1.1575e-10	0.465933	0.17	0.253	2.52694e-06
BIRC6	6	1.33988e-10	0.468488	0.172	0.256	2.92509e-06
CELF2	6	1.002e-09	0.557601	0.316	0.503	2.18746e-05
MYH9	6	1.10025e-09	0.426373	0.392	0.629	2.40196e-05
NFKBIZ	6	3.4742e-09	0.46883	0.226	0.33	7.58452e-05
JAK3	6	1.38163e-08	0.500716	0.173	0.251	0.000301624
N4BP2L2	6	2.47616e-08	0.518529	0.296	0.457	0.000540571
SPOCK2	6	3.6224e-08	0.332645	0.294	0.427	0.000790806
CD69	6	5.48534e-08	0.318729	0.377	0.553	0.0011975
PPP2R5C	6	6.56025e-08	0.509487	0.277	0.417	0.00143217
ANKRD44	6	6.70355e-08	0.551662	0.239	0.356	0.00146345
STK4	6	7.26741e-08	0.494461	0.361	0.579	0.00158655
UTRN	6	1.06457e-07	0.563658	0.201	0.29	0.00232407
OGT	6	1.07346e-07	0.743062	0.242	0.259	0.00234348
PNN	6	1.15071e-07	0.502677	0.209	0.303	0.00251211
CCNL1	6	1.81912e-07	0.484179	0.347	0.542	0.00397131
HNRNPH1	6	2.82854e-07	0.551723	0.23	0.337	0.00617498
TGFBR2	6	3.19345e-07	0.503763	0.212	0.306	0.00697161
ANKRD11	6	3.9156e-07	0.581745	0.201	0.289	0.00854815
DDX6	6	1.00182e-06	0.499149	0.259	0.382	0.0218707
PCM1	6	1.09211e-06	0.547516	0.186	0.265	0.0238419
MBNL1	6	2.29368e-06	0.434646	0.414	0.666	0.0500734
CHD3	6	7.11429e-06	0.495674	0.185	0.259	0.155312
AHNAK	6	8.70115e-06	0.46893	0.414	0.639	0.189955
AKAP9	6	1.17831e-05	0.574689	0.215	0.306	0.257237
FUS	6	1.68813e-05	0.488126	0.399	0.639	0.368535
KLF6	6	2.63777e-05	0.406874	0.568	0.77	0.575852
AC016831.7	6	5.23324e-05	0.529543	0.223	0.313	1
ATM	6	6.68376e-05	0.537855	0.217	0.303	1
LUC7L3	6	6.68771e-05	0.522203	0.216	0.303	1
LENG8	6	0.00013595	0.539928	0.194	0.266	1
SYNE1	6	0.000307583	0.719919	0.255	0.293	1
SMCHD1	6	0.000367013	0.675492	0.373	0.494	1
RSRP1	6	0.000453451	0.565015	0.3	0.439	1
RORA	6	0.000504305	0.553657	0.196	0.266	1
EPB41	6	0.000700537	0.5141	0.214	0.293	1
HIST1H1E	6	0.00116625	0.461346	0.249	0.332	1
SON	6	0.00131729	0.40205	0.447	0.718	1
PRRC2C	6	0.0019914	0.532066	0.37	0.573	1
GBP5	6	0.00354814	0.514759	0.275	0.373	1
SMG1	6	0.00417833	0.615437	0.229	0.313	1
PCSK7	6	0.00523628	0.611708	0.199	0.267	1
AKNA	6	0.00555998	0.625908	0.261	0.367	1
TC2N	6	0.00831653	0.673455	0.252	0.296	1
MAL	7	0	1.07209	0.646	0.059	0
TCF7	7	0	1.00493	0.681	0.128	0
LTB	7	0	0.929462	0.945	0.455	0
LEF1	7	0	0.902656	0.634	0.122	0
IL7R	7	0	0.880939	0.841	0.28	0
NOSIP	7	0	0.854045	0.784	0.403	0
LDHB	7	0	0.852138	0.93	0.596	0
JUNB	7	0	0.830487	0.947	0.806	0
RPL32	7	0	0.824014	1	0.977	0
RPS12	7	0	0.820818	1	0.981	0
RPS3A	7	0	0.789457	1	0.972	0
SOCS3	7	0	0.774927	0.57	0.22	0
EEF1B2	7	0	0.772201	0.991	0.882	0
RPL39	7	0	0.755156	0.999	0.974	0
RPL13	7	0	0.742419	1	0.982	0
RPS5	7	0	0.738312	0.997	0.93	0
RPL36	7	0	0.734	0.998	0.955	0
RPL34	7	0	0.723579	0.999	0.976	0
RPS6	7	0	0.721839	0.998	0.957	0
RPS13	7	0	0.719364	0.999	0.965	0
RPL9	7	0	0.712809	0.997	0.939	0
RPS18	7	0	0.710589	0.999	0.966	0
RPS25	7	0	0.710292	0.998	0.953	0
RPS8	7	0	0.706975	0.999	0.976	0
RPL5	7	0	0.701805	0.998	0.938	0
RPL30	7	0	0.699388	1	0.979	0
RPS21	7	0	0.693892	1	0.96	0
TPT1	7	0	0.676873	0.999	0.979	0
EEF1A1	7	0	0.674503	1	0.989	0
RPL37	7	0	0.674139	0.999	0.969	0
RPL22	7	0	0.672596	0.998	0.929	0
RPL11	7	0	0.671952	1	0.977	0
RPS28	7	0	0.656758	1	0.976	0
RPL3	7	0	0.649267	0.997	0.951	0
RPS14	7	0	0.648021	1	0.974	0
EIF3E	7	0	0.638264	0.88	0.606	0
RPL35A	7	0	0.637731	0.999	0.968	0
RPS15A	7	0	0.62796	1	0.975	0
RPL10	7	0	0.625124	1	0.986	0
RPL10A	7	0	0.622178	0.991	0.913	0
RPS27	7	0	0.620326	1	0.982	0
RPL18	7	0	0.617762	0.999	0.965	0
RPS3	7	0	0.616613	1	0.974	0
RPL4	7	0	0.615278	0.98	0.884	0
RPS4X	7	0	0.612021	0.999	0.96	0
RPL18A	7	0	0.606755	1	0.969	0
RPS29	7	0	0.605794	0.995	0.934	0
PABPC1	7	0	0.596455	0.979	0.855	0
RPL14	7	0	0.593449	0.999	0.959	0
RPS23	7	0	0.592002	1	0.971	0
RPL29	7	0	0.590074	0.999	0.96	0
FLT3LG	7	0	0.587887	0.666	0.294	0
RPL21	7	0	0.586567	0.997	0.95	0
RPL19	7	0	0.578491	1	0.978	0
SELL	7	0	0.577436	0.685	0.324	0
RCAN3	7	0	0.577181	0.479	0.135	0
CAMK4	7	0	0.573611	0.565	0.193	0
NOP53	7	0	0.565438	0.919	0.709	0
RPSA	7	0	0.564044	0.994	0.928	0
CCR7	7	0	0.559417	0.472	0.119	0
RPL36A	7	0	0.558343	0.91	0.698	0
SNHG8	7	0	0.557554	0.721	0.404	0
FHIT	7	0	0.555692	0.297	0.036	0
PIK3IP1	7	0	0.550945	0.614	0.277	0
RPS16	7	0	0.54717	0.994	0.941	0
RPLP2	7	0	0.54388	0.999	0.966	0
RPL38	7	0	0.543003	0.978	0.871	0
RPL12	7	0	0.541751	0.999	0.964	0
LINC00861	7	0	0.541434	0.559	0.235	0
RPS27A	7	0	0.538247	1	0.979	0
NPM1	7	0	0.527027	0.964	0.795	0
RPLP0	7	0	0.516947	0.998	0.953	0
TRABD2A	7	0	0.513655	0.314	0.04	0
TOMM7	7	0	0.512499	0.974	0.84	0
RPL8	7	0	0.512374	0.999	0.963	0
TMEM123	7	0	0.49942	0.655	0.356	0
C12orf57	7	0	0.499125	0.864	0.576	0
RPL17	7	0	0.497638	0.938	0.751	0
MYC	7	0	0.495894	0.434	0.149	0
INPP4B	7	0	0.485561	0.409	0.13	0
RPL24	7	0	0.48432	0.996	0.935	0
RPLP1	7	0	0.483112	1	0.99	0
RPL26	7	0	0.480304	0.995	0.918	0
RPS2	7	0	0.479626	0.998	0.966	0
[truncated: 7,425 more rows]
