# Supplementary material for: Distinct molecular and immune hallmarks of inflammatory arthritis induced by immune checkpoint inhibitors for cancer therapy
Source: Nat Commun. 2022 Apr 12;13:1970. doi: 10.1038/s41467-022-29539-3 (PMC9005525; doi:10.1038/s41467-022-29539-3)
Supplement: Supplementary file 7 — Supplementary Data file 3 [file 41467_2022_29539_MOESM7_ESM.xlsx]

## Sheet: Sup_Data_file_3
Supplementary Data file 3. Differentially expressed genes in natural killer cell, natural killer T cell, and T cell subclusters. P-value was calculated using Wilcoxon Rank Sum test. P-adj value is false discovery rate adjusted P-value
Gene	Clusters	P_value	Avg_logFC	pct.1	pct.2	Adjusted_P_value
MAL	1	0	0.959467	0.633	0.122	0
TCF7	1	0	0.943506	0.687	0.212	0
LEF1	1	0	0.9335	0.654	0.18	0
NOSIP	1	0	0.837703	0.783	0.467	0
RPS13	1	0	0.837328	0.998	0.974	0
RPL32	1	0	0.831297	1	0.986	0
RPS3A	1	0	0.825961	0.999	0.983	0
RPL39	1	0	0.821724	1	0.981	0
EEF1B2	1	0	0.816976	0.988	0.916	0
SOCS3	1	0	0.798267	0.542	0.222	0
RPS8	1	0	0.781108	0.999	0.986	0
RPS5	1	0	0.773008	0.997	0.957	0
RPL9	1	0	0.751057	0.996	0.957	0
RPS12	1	0	0.746184	0.999	0.989	0
FHIT	1	0	0.744035	0.383	0.04	0
RPL22	1	0	0.73833	0.996	0.949	0
RPL34	1	0	0.732005	1	0.986	0
RPL11	1	0	0.706878	1	0.987	0
RPL13	1	0	0.699678	1	0.992	0
CCR7	1	0	0.698341	0.504	0.135	0
RPL30	1	0	0.688924	1	0.988	0
RPS28	1	0	0.688408	1	0.984	0
RPL36	1	0	0.681664	0.998	0.972	0
RPL5	1	0	0.680488	0.996	0.961	0
PABPC1	1	0	0.679865	0.974	0.877	0
EIF3E	1	0	0.663709	0.868	0.657	0
RPS21	1	0	0.656974	0.999	0.975	0
SELL	1	0	0.648008	0.698	0.307	0
RPL37	1	0	0.64629	0.999	0.981	0
RPS23	1	0	0.645424	1	0.983	0
ADTRP	1	0	0.641415	0.308	0.028	0
RPS6	1	0	0.636919	0.997	0.976	0
RPL18	1	0	0.635795	0.999	0.98	0
LTB	1	0	0.635713	0.928	0.512	0
RPL35A	1	0	0.635666	0.999	0.978	0
RPS14	1	0	0.621981	0.999	0.985	0
TPT1	1	0	0.611439	0.998	0.984	0
LDHB	1	0	0.596791	0.914	0.739	0
RPL18A	1	0	0.594088	1	0.983	0
RPS18	1	0	0.593941	0.999	0.982	0
RPS25	1	0	0.591828	0.998	0.974	0
EEF1A1	1	0	0.586216	1	0.995	0
TSHZ2	1	0	0.580442	0.304	0.053	0
RPL29	1	0	0.576829	0.999	0.976	0
JUNB	1	0	0.571177	0.924	0.843	0
RPS27	1	0	0.568833	0.999	0.991	0
RPL21	1	0	0.567092	0.995	0.967	0
RPL19	1	0	0.566337	1	0.988	0
RPL4	1	0	0.563515	0.975	0.918	0
RPL10	1	0	0.554303	1	0.993	0
RPL10A	1	0	0.553734	0.988	0.946	0
RPL8	1	0	0.551055	0.999	0.975	0
SNHG8	1	0	0.549546	0.701	0.451	0
RPS15A	1	0	0.547446	1	0.986	0
NFKBIZ	1	0	0.546297	0.515	0.271	0
TRABD2A	1	0	0.541637	0.32	0.061	0
RPL3	1	0	0.539685	0.996	0.973	0
RPLP2	1	0	0.53328	1	0.979	0
RPS27A	1	0	0.528364	0.999	0.989	0
NOP53	1	0	0.527599	0.907	0.782	0
RCAN3	1	0	0.525084	0.456	0.189	0
RPL12	1	0	0.510751	0.998	0.978	0
RPL38	1	0	0.510383	0.974	0.912	0
RPS29	1	0	0.505569	0.993	0.957	0
SESN3	1	0	0.504718	0.296	0.076	0
TOMM7	1	0	0.502161	0.967	0.896	0
RPS3	1	0	0.498977	0.999	0.987	0
RPL14	1	0	0.491109	0.999	0.98	0
MYC	1	0	0.489736	0.423	0.188	0
RPL7	1	0	0.488666	0.976	0.905	0
RPL36A	1	0	0.487841	0.892	0.756	0
RPL17	1	0	0.484776	0.924	0.798	0
LINC00861	1	0	0.484065	0.592	0.363	0
RPS16	1	0	0.482103	0.992	0.964	0
RPS4X	1	0	0.476502	0.998	0.978	0
RPS4Y1	1	0	0.476131	0.767	0.633	0
RPL26	1	0	0.474977	0.992	0.944	0
PIK3IP1	1	0	0.464628	0.609	0.396	0
RPL24	1	0	0.462283	0.994	0.962	0
SERINC5	1	0	0.461355	0.342	0.119	0
EEF1G	1	0	0.461352	0.342	0.166	0
CAMK4	1	0	0.460755	0.556	0.31	0
NACA	1	0	0.450195	0.993	0.961	0
RPS9	1	0	0.449221	0.989	0.956	0
RPS15	1	0	0.44872	0.999	0.987	0
FOXP1	1	0	0.44683	0.621	0.397	0
IL6ST	1	0	0.445803	0.41	0.188	0
TMEM123	1	0	0.445223	0.623	0.399	0
RPLP0	1	0	0.437807	0.997	0.97	0
SATB1	1	0	0.430774	0.397	0.183	0
EIF4B	1	0	0.428845	0.752	0.603	0
RPLP1	1	0	0.428548	1	0.994	0
MT-ND3	1	0	0.426812	1	0.992	0
SH3YL1	1	0	0.426621	0.258	0.09	0
NPM1	1	0	0.424496	0.958	0.876	0
EEF2	1	0	0.421022	0.958	0.909	0
ITGA6	1	0	0.420889	0.278	0.087	0
C12orf57	1	0	0.419432	0.85	0.694	0
IL7R	1	0	0.411006	0.804	0.421	0
RPSA	1	0	0.410428	0.992	0.961	0
NDFIP1	1	0	0.397798	0.65	0.497	0
RPL41	1	0	0.392053	1	0.995	0
RACK1	1	0	0.391783	0.992	0.962	0
INPP4B	1	0	0.391201	0.39	0.211	0
ZFAS1	1	0	0.383651	0.789	0.633	0
EIF3L	1	0	0.382288	0.746	0.623	0
ST13	1	0	0.374426	0.673	0.529	0
BCL2	1	0	0.372412	0.367	0.193	0
RPS2	1	0	0.371603	0.998	0.981	0
SF1	1	0	0.370676	0.779	0.635	0
RPL37A	1	0	0.360814	0.991	0.963	0
FAU	1	0	0.35394	1	0.982	0
RPL28	1	0	0.353013	1	0.993	0
FLT3LG	1	0	0.351661	0.624	0.44	0
LDLRAP1	1	0	0.351251	0.338	0.169	0
PABPC4	1	0	0.346433	0.356	0.19	0
MAML2	1	0	0.336106	0.255	0.108	0
RPL31	1	0	0.33231	0.962	0.917	0
PFDN5	1	0	0.32922	0.974	0.928	0
RPL27	1	0	0.325177	0.967	0.931	0
RPS26	1	0	0.321746	0.986	0.977	0
RPL15	1	0	0.320475	0.99	0.965	0
RPL7A	1	0	0.309637	0.997	0.983	0
RPL6	1	0	0.305941	0.997	0.976	0
EEF1D	1	0	0.305179	0.989	0.958	0
UBA52	1	0	0.303553	0.986	0.954	0
RPL35	1	0	0.294623	0.988	0.959	0
RPS7	1	0	0.289965	0.998	0.98	0
RPL13A	1	0	0.281517	0.986	0.959	0
SARAF	1	0	0.276649	0.96	0.905	0
RPL23A	1	0	0.268885	0.992	0.972	0
BTF3	1	0	0.267152	0.968	0.918	0
RPS24	1	0	0.25859	0.999	0.983	0
EIF3H	1	9.04052e-290	0.320691	0.768	0.658	1.97364e-285
SELENOM	1	9.3018e-286	0.33428	0.323	0.164	2.03068e-281
RSL1D1	1	8.33813e-285	0.370122	0.579	0.42	1.8203e-280
HSPB1	1	2.48764e-283	0.365747	0.49	0.319	5.43076e-279
COMMD6	1	2.44235e-280	0.268606	0.905	0.84	5.33191e-276
NSA2	1	1.01163e-279	0.359293	0.678	0.542	2.20848e-275
OXNAD1	1	5.27622e-275	0.357559	0.412	0.247	1.15185e-270
EIF2S3	1	2.32831e-265	0.35719	0.546	0.392	5.08294e-261
PPA1	1	8.86134e-259	0.347694	0.551	0.394	1.93452e-254
RPS10	1	8.48139e-252	0.344806	0.457	0.296	1.85157e-247
MGAT4A	1	3.69981e-248	0.334852	0.573	0.41	8.07705e-244
AC243960.1	1	2.47164e-242	0.345346	0.421	0.264	5.39584e-238
DGKA	1	6.10083e-236	0.302914	0.38	0.227	1.33187e-231
SERP1	1	3.07358e-235	0.294116	0.737	0.633	6.70994e-231
ALKBH7	1	5.75806e-230	0.343753	0.502	0.356	1.25704e-225
ABLIM1	1	2.07927e-228	0.315734	0.409	0.252	4.53925e-224
C6orf48	1	2.51595e-228	0.325709	0.413	0.262	5.49258e-224
BTG2	1	7.39887e-221	0.36491	0.565	0.418	1.61525e-216
TMEM243	1	4.84921e-220	0.346682	0.476	0.328	1.05863e-215
CD69	1	3.92048e-209	0.387862	0.746	0.642	8.5588e-205
SMDT1	1	7.40621e-206	0.355562	0.622	0.515	1.61685e-201
AC026979.2	1	5.31149e-183	0.292638	0.273	0.152	1.15955e-178
TOMM20	1	2.77359e-182	0.282184	0.65	0.541	6.05502e-178
CD55	1	1.32456e-181	0.272943	0.331	0.201	2.89164e-177
ILF3-DT	1	7.57016e-177	0.262121	0.298	0.173	1.65264e-172
PCED1B	1	1.40038e-168	0.291236	0.327	0.206	3.05718e-164
EPB41L4A-AS1	1	5.27853e-148	0.276688	0.397	0.277	1.15236e-143
SLC2A3	1	5.24943e-147	0.31409	0.577	0.476	1.146e-142
SNHG7	1	2.81703e-112	0.250189	0.447	0.345	6.14986e-108
RSL24D1	1	6.9172e-95	0.258652	0.598	0.525	1.51009e-90
FOS	1	3.01026e-60	0.276434	0.68	0.65	6.5717e-56
AL138963.3	1	5.61146e-48	0.29481	0.328	0.261	1.22504e-43
LTB	2	0	1.00548	0.963	0.529	0
JUNB	2	0	0.978884	0.978	0.844	0
FOS	2	0	0.858673	0.868	0.639	0
IL7R	2	0	0.813457	0.889	0.433	0
SOCS3	2	0	0.718902	0.597	0.232	0
MAL	2	0	0.709941	0.579	0.148	0
LDHB	2	0	0.575658	0.941	0.745	0
CD69	2	0	0.574308	0.845	0.64	0
NOSIP	2	0	0.57226	0.749	0.483	0
DUSP1	2	0	0.56655	0.856	0.682	0
ZFP36L2	2	0	0.555851	0.95	0.867	0
AQP3	2	0	0.545748	0.489	0.192	0
RPS8	2	0	0.534009	1	0.987	0
RPL39	2	0	0.519819	1	0.982	0
RPL36	2	0	0.509384	0.998	0.973	0
TCF7	2	0	0.50572	0.6	0.239	0
RPS18	2	0	0.503798	0.999	0.983	0
RPS12	2	0	0.502683	1	0.99	0
EEF1A1	2	0	0.50122	1	0.995	0
RPL32	2	0	0.498639	0.999	0.987	0
RPL34	2	0	0.485842	1	0.987	0
RPL8	2	0	0.48085	0.998	0.976	0
RPL13	2	0	0.479662	1	0.992	0
RPLP0	2	0	0.476953	0.998	0.971	0
RPS6	2	0	0.472815	0.998	0.977	0
RPL11	2	0	0.471867	1	0.988	0
RPS13	2	0	0.46843	1	0.975	0
RPL18A	2	0	0.467223	1	0.984	0
TPT1	2	0	0.466374	0.999	0.984	0
RPS28	2	0	0.464203	1	0.984	0
RPL9	2	0	0.460721	0.997	0.959	0
RPL4	2	0	0.459806	0.98	0.92	0
RPL22	2	0	0.457315	0.998	0.951	0
RPL5	2	0	0.456507	0.999	0.962	0
ARHGAP15	2	0	0.455515	0.692	0.449	0
RPS4X	2	0	0.450606	1	0.979	0
EEF1B2	2	0	0.440656	0.989	0.919	0
RPS3A	2	0	0.438496	1	0.984	0
RPS21	2	0	0.436539	1	0.976	0
RPS5	2	0	0.430143	0.997	0.959	0
RPL37	2	0	0.430098	1	0.982	0
PABPC1	2	0	0.424517	0.977	0.881	0
RPS25	2	0	0.42335	0.999	0.975	0
RPL30	2	0	0.419416	1	0.989	0
RPL18	2	0	0.41305	1	0.981	0
RPL10A	2	0	0.410734	0.993	0.948	0
RPL3	2	0	0.407673	0.997	0.974	0
RPSA	2	0	0.406698	0.995	0.962	0
RPL10	2	0	0.404833	1	0.994	0
RPL29	2	0	0.399836	0.999	0.977	0
RPL19	2	0	0.391589	1	0.989	0
LEF1	2	0	0.390764	0.497	0.211	0
EEF2	2	0	0.38958	0.98	0.91	0
TMEM123	2	0	0.384602	0.667	0.406	0
RPS29	2	0	0.380857	0.995	0.959	0
INPP4B	2	0	0.379848	0.465	0.215	0
RPL35A	2	0	0.378505	0.999	0.978	0
RCAN3	2	0	0.377842	0.474	0.199	0
RPS23	2	0	0.375485	1	0.983	0
RPL12	2	0	0.371538	1	0.979	0
TIMP1	2	0	0.369771	0.499	0.227	0
RPS14	2	0	0.368995	1	0.985	0
FXYD5	2	0	0.363869	0.958	0.839	0
RPS2	2	0	0.362275	0.998	0.982	0
RPLP1	2	0	0.356773	1	0.994	0
RPL14	2	0	0.35542	1	0.98	0
RPLP2	2	0	0.351008	0.999	0.98	0
RPS3	2	0	0.348379	0.999	0.988	0
RPS27	2	0	0.344093	1	0.992	0
RPS27A	2	0	0.34299	1	0.989	0
RPS16	2	0	0.340238	0.994	0.965	0
RPL41	2	0	0.336521	1	0.995	0
RPL21	2	0	0.331471	0.996	0.968	0
RPL6	2	0	0.327153	0.999	0.977	0
RPS15A	2	0	0.321253	1	0.987	0
RPS9	2	0	0.318283	0.992	0.957	0
RPL38	2	0	0.313072	0.973	0.915	0
RACK1	2	0	0.308631	0.996	0.963	0
RPL28	2	0	0.303498	1	0.993	0
RPS15	2	0	0.293238	1	0.987	0
RPL23A	2	0	0.280493	0.997	0.973	0
RPS7	2	0	0.270829	0.999	0.981	0
RPL24	2	0	0.268257	0.997	0.964	0
RPL15	2	0	0.267417	0.997	0.966	0
RPL13A	2	0	0.263302	0.992	0.96	0
RPL7A	2	0	0.25541	0.999	0.983	0
RPL37A	2	0	0.255352	0.994	0.964	0
NACA	2	0	0.253399	0.996	0.962	0
RPL7	2	1.46058e-307	0.277008	0.978	0.908	3.1886e-303
FLT3LG	2	2.56927e-296	0.3685	0.706	0.443	5.60896e-292
RPL17	2	2.98977e-296	0.335659	0.935	0.803	6.52696e-292
SLC2A3	2	4.16408e-274	0.466363	0.695	0.473	9.0906e-270
SERINC5	2	6.19233e-268	0.280402	0.317	0.131	1.35185e-263
BTG2	2	1.1467e-264	0.439574	0.655	0.419	2.50335e-260
EIF3E	2	2.348e-258	0.332393	0.847	0.668	5.12593e-254
RPL36A	2	1.3595e-249	0.316083	0.916	0.76	2.96792e-245
PASK	2	1.51142e-243	0.314613	0.274	0.109	3.29958e-239
PIM3	2	7.24211e-243	0.398852	0.411	0.21	1.58102e-238
NOP53	2	1.27639e-237	0.285859	0.915	0.787	2.78649e-233
TNFAIP3	2	4.3872e-237	0.382946	0.804	0.613	9.5777e-233
HINT1	2	2.07039e-232	0.26058	0.969	0.868	4.51986e-228
GSTK1	2	6.60228e-228	0.31807	0.864	0.713	1.44134e-223
RNASET2	2	2.35547e-224	0.347193	0.657	0.444	5.14224e-220
SNHG8	2	2.53084e-220	0.321434	0.686	0.463	5.52508e-216
TRADD	2	2.3705e-210	0.333535	0.525	0.316	5.17504e-206
SELL	2	2.78245e-207	0.354988	0.554	0.333	6.07436e-203
NPDC1	2	5.11093e-207	0.329619	0.331	0.161	1.11577e-202
JUN	2	3.49186e-185	0.43841	0.876	0.772	7.62308e-181
MYC	2	2.3328e-183	0.251926	0.387	0.2	5.09274e-179
EEF1G	2	2.53641e-175	0.254202	0.342	0.174	5.53724e-171
NR4A2	2	5.15387e-162	0.325305	0.456	0.271	1.12514e-157
DDIT4	2	8.51463e-152	0.301019	0.592	0.402	1.85883e-147
FOSB	2	9.01252e-147	0.315576	0.477	0.301	1.96752e-142
NFKBIA	2	2.88739e-146	0.284418	0.844	0.682	6.30347e-142
NME2	2	2.15013e-131	0.259215	0.669	0.503	4.69395e-127
DNAJB1	2	2.29979e-128	0.265116	0.759	0.602	5.02068e-124
PPP1R15A	2	2.34215e-118	0.28231	0.605	0.454	5.11315e-114
ZFP36	2	9.34378e-114	0.321423	0.741	0.619	2.03984e-109
IER2	2	1.40482e-98	0.264561	0.834	0.73	3.06685e-94
LTB	3	0	1.07553	0.917	0.52	0
IL7R	3	0	0.924061	0.868	0.422	0
S100A11	3	0	0.678128	0.903	0.615	0
AQP3	3	0	0.651961	0.512	0.182	0
VIM	3	0	0.632531	0.986	0.867	0
ANXA1	3	0	0.621739	0.869	0.696	0
LMNA	3	0	0.612415	0.393	0.144	0
CISH	3	0	0.60724	0.354	0.134	0
TIMP1	3	0	0.604614	0.529	0.217	0
S100A10	3	0	0.600894	0.968	0.821	0
SGK1	3	0	0.594124	0.326	0.093	0
FXYD5	3	0	0.586544	0.975	0.834	0
FTH1	3	0	0.583244	0.994	0.962	0
FLT3LG	3	0	0.579995	0.735	0.433	0
CRIP2	3	0	0.563583	0.279	0.077	0
PLP2	3	0	0.550857	0.751	0.419	0
CTSB	3	0	0.531783	0.546	0.233	0
TRADD	3	0	0.507421	0.591	0.304	0
RGCC	3	0	0.501574	0.477	0.22	0
CCR7	3	0	0.500078	0.381	0.152	0
CXCR3	3	0	0.483398	0.615	0.304	0
UPP1	3	0	0.480156	0.643	0.386	0
MYC	3	0	0.477294	0.43	0.191	0
SARAF	3	0	0.473259	0.982	0.903	0
CD4	3	0	0.472091	0.446	0.147	0
FBLN7	3	0	0.463605	0.264	0.038	0
CAPG	3	0	0.463304	0.329	0.11	0
TNFRSF25	3	0	0.460393	0.42	0.152	0
LGALS3	3	0	0.43818	0.46	0.235	0
NFKBIA	3	0	0.429591	0.868	0.675	0
PIM1	3	0	0.429066	0.709	0.481	0
CORO1B	3	0	0.428006	0.568	0.358	0
PBXIP1	3	0	0.427579	0.686	0.411	0
MAL	3	0	0.421328	0.376	0.154	0
CD5	3	0	0.407577	0.536	0.294	0
OCIAD2	3	0	0.406815	0.709	0.459	0
GPR183	3	0	0.405814	0.389	0.174	0
TNFRSF4	3	0	0.404391	0.302	0.094	0
KDSR	3	0	0.393767	0.341	0.117	0
LEPROTL1	3	0	0.390302	0.813	0.604	0
BIRC3	3	0	0.388784	0.414	0.195	0
CD82	3	0	0.381174	0.475	0.23	0
TAGLN2	3	0	0.380099	0.922	0.779	0
TMEM123	3	0	0.379162	0.653	0.4	0
CD44	3	0	0.373428	0.894	0.648	0
CXCR4	3	0	0.369621	0.854	0.646	0
SPOCK2	3	0	0.355978	0.798	0.555	0
PRDX1	3	0	0.354654	0.694	0.454	0
TIFA	3	0	0.34519	0.337	0.155	0
NCF1	3	0	0.321681	0.398	0.198	0
SOCS3	3	0	0.31943	0.458	0.235	0
DPP4	3	0	0.313986	0.26	0.103	0
CD2	3	0	0.308996	0.883	0.67	0
FAM102A	3	0	0.306446	0.419	0.213	0
HINT1	3	0	0.285107	0.96	0.866	0
RCAN3	3	0	0.278021	0.404	0.198	0
RPLP0	3	0	0.254042	0.996	0.97	0
ARID5B	3	1.51677e-306	0.335427	0.58	0.353	3.31125e-302
KLF6	3	1.39341e-305	0.322756	0.92	0.79	3.04194e-301
PAG1	3	1.38887e-300	0.297107	0.449	0.243	3.03204e-296
EMP3	3	9.67163e-297	0.318881	0.943	0.827	2.11141e-292
S100A6	3	9.81056e-295	0.358803	0.976	0.906	2.14174e-290
CD6	3	6.78075e-294	0.335456	0.638	0.423	1.48031e-289
SAMSN1	3	3.25816e-291	0.320738	0.429	0.23	7.1129e-287
SLAMF1	3	7.41253e-291	0.2649	0.279	0.12	1.61823e-286
LINC01943	3	3.47456e-290	0.302123	0.297	0.13	7.5853e-286
ANXA2	3	2.88998e-287	0.359009	0.732	0.518	6.3091e-283
PLK3	3	1.90816e-283	0.254824	0.258	0.108	4.1657e-279
CIB1	3	2.50211e-283	0.31366	0.805	0.623	5.46236e-279
S1PR1	3	1.04501e-282	0.375725	0.434	0.243	2.28137e-278
EML4	3	2.51487e-279	0.296799	0.656	0.441	5.49021e-275
SUSD3	3	1.53536e-278	0.263712	0.307	0.143	3.35185e-274
TMEM173	3	1.28321e-277	0.341173	0.503	0.303	2.80138e-273
THEM4	3	1.61193e-269	0.283637	0.356	0.179	3.519e-265
SNX9	3	9.7814e-267	0.302184	0.329	0.161	2.13538e-262
PIM2	3	1.17659e-262	0.334244	0.513	0.316	2.56861e-258
RNASET2	3	1.63679e-260	0.323188	0.638	0.44	3.57327e-256
RBPJ	3	8.48862e-260	0.312451	0.425	0.236	1.85315e-255
PDE4B	3	5.4931e-257	0.319051	0.407	0.225	1.1992e-252
R3HDM4	3	1.23851e-253	0.284847	0.581	0.379	2.70379e-249
LDHB	3	2.35089e-249	0.271409	0.89	0.744	5.13222e-245
MCUB	3	2.06673e-248	0.26881	0.656	0.445	4.51187e-244
SOCS1	3	1.00892e-238	0.303173	0.436	0.253	2.20257e-234
CMTM7	3	3.52297e-235	0.295724	0.433	0.254	7.691e-231
RGS10	3	6.78079e-223	0.279892	0.694	0.5	1.48031e-218
TNFAIP8	3	5.59565e-219	0.279247	0.525	0.339	1.22159e-214
RELB	3	2.52075e-217	0.262435	0.452	0.27	5.50304e-213
GSTK1	3	5.53431e-216	0.280953	0.84	0.711	1.20819e-211
PABPC1	3	8.65897e-213	0.322202	0.96	0.88	1.89034e-208
TRAT1	3	6.92609e-208	0.250002	0.348	0.191	1.51203e-203
ITGB1	3	7.72573e-194	0.299724	0.629	0.445	1.6866e-189
CRIP1	3	7.3054e-177	0.333633	0.74	0.579	1.59484e-172
ARID5A	3	1.54832e-175	0.254165	0.497	0.327	3.38014e-171
S1PR4	3	2.84949e-169	0.257021	0.526	0.364	6.22072e-165
TGIF1	3	7.16447e-169	0.254599	0.288	0.157	1.56408e-164
S100A4	3	1.54678e-167	0.356971	0.935	0.897	3.37678e-163
CD52	3	4.99368e-149	0.25186	0.965	0.876	1.09017e-144
PTGER2	3	8.171e-139	0.293861	0.441	0.303	1.78381e-134
CMTM6	3	7.94718e-117	0.258486	0.462	0.331	1.73495e-112
MTRNR2L8	3	5.81671e-114	0.281439	0.432	0.304	1.26985e-109
FOS	3	1.96561e-80	0.308471	0.732	0.646	4.29112e-76
IL2RA	4	0	1.818	0.611	0.034	0
FOXP3	4	0	1.78287	0.741	0.014	0
TNFRSF4	4	0	1.64698	0.576	0.097	0
TIGIT	4	0	1.46451	0.771	0.239	0
LINC01943	4	0	1.32935	0.623	0.129	0
TNFRSF18	4	0	1.25401	0.603	0.118	0
RGS1	4	0	1.2317	0.683	0.227	0
LGALS3	4	0	1.20418	0.674	0.24	0
CTLA4	4	0	1.14505	0.667	0.132	0
MIR4435-2HG	4	0	1.13596	0.71	0.248	0
LTB	4	0	1.0783	0.915	0.542	0
TNFRSF1B	4	0	1.06529	0.729	0.365	0
RTKN2	4	0	1.03229	0.462	0.02	0
BATF	4	0	0.977903	0.719	0.317	0
TBC1D4	4	0	0.933049	0.486	0.062	0
SAT1	4	0	0.910257	0.839	0.563	0
IL32	4	0	0.897491	0.99	0.876	0
CMTM6	4	0	0.896058	0.627	0.333	0
MAGEH1	4	0	0.894023	0.339	0.063	0
ARID5B	4	0	0.853202	0.787	0.359	0
CYTOR	4	0	0.825761	0.78	0.41	0
PIM2	4	0	0.821245	0.698	0.321	0
CD27	4	0	0.820981	0.775	0.362	0
GLRX	4	0	0.781169	0.622	0.305	0
PBXIP1	4	0	0.780156	0.798	0.422	0
AC017002.3	4	0	0.779682	0.378	0.038	0
CORO1B	4	0	0.763199	0.699	0.365	0
SELL	4	0	0.757802	0.728	0.333	0
PELI1	4	0	0.746154	0.58	0.191	0
ISG20	4	0	0.738241	0.872	0.629	0
STAM	4	0	0.737355	0.464	0.086	0
PDE4B	4	0	0.734904	0.584	0.229	0
GBP2	4	0	0.710155	0.742	0.414	0
DUSP4	4	0	0.694224	0.517	0.161	0
UGP2	4	0	0.690346	0.622	0.295	0
IKZF2	4	0	0.690073	0.39	0.05	0
NCF4	4	0	0.685551	0.421	0.071	0
ACP5	4	0	0.676662	0.482	0.179	0
FAS	4	0	0.670499	0.529	0.176	0
CMTM7	4	0	0.667612	0.614	0.258	0
CD4	4	0	0.659568	0.546	0.16	0
OAS1	4	0	0.639289	0.429	0.123	0
ICOS	4	0	0.632137	0.491	0.158	0
AQP3	4	0	0.60534	0.524	0.199	0
PRDX1	4	0	0.588283	0.758	0.465	0
SOD1	4	0	0.586062	0.878	0.682	0
ZC2HC1A	4	0	0.577845	0.252	0.02	0
MAST4	4	0	0.567453	0.339	0.055	0
ETV7	4	0	0.565185	0.37	0.079	0
OAZ1	4	0	0.559424	0.962	0.873	0
GADD45A	4	0	0.553254	0.335	0.089	0
HSPA1A	4	0	0.530979	0.395	0.135	0
F5	4	0	0.530743	0.252	0.013	0
IL12RB2	4	0	0.527856	0.314	0.051	0
CD28	4	0	0.520886	0.431	0.143	0
DNPH1	4	0	0.512839	0.513	0.215	0
HAPLN3	4	0	0.512562	0.364	0.1	0
MAF	4	0	0.503042	0.436	0.153	0
LY96	4	0	0.483401	0.274	0.047	0
HS3ST3B1	4	0	0.461698	0.287	0.062	0
IL6R	4	0	0.455485	0.277	0.061	0
SLC16A1	4	0	0.452618	0.288	0.065	0
SPATS2L	4	0	0.448897	0.31	0.076	0
PVT1	4	0	0.443324	0.348	0.106	0
AKIP1	4	0	0.425515	0.321	0.092	0
GK	4	0	0.416753	0.265	0.049	0
DUSP16	4	0	0.415258	0.283	0.067	0
SLAMF1	4	1.02757e-304	0.496825	0.378	0.126	2.24329e-300
CD79B	4	8.90167e-303	0.403465	0.322	0.096	1.94332e-298
MX1	4	1.52994e-301	0.700995	0.527	0.231	3.34002e-297
REXO2	4	1.0062e-300	0.586901	0.567	0.267	2.19663e-296
TMEM173	4	3.34468e-299	0.618155	0.616	0.31	7.30177e-295
YWHAB	4	1.43333e-292	0.499683	0.954	0.841	3.1291e-288
PHTF2	4	5.67305e-292	0.482296	0.402	0.143	1.23848e-287
GBP5	4	1.52957e-291	0.585905	0.773	0.46	3.33921e-287
LMNA	4	1.80138e-291	0.614038	0.432	0.156	3.9326e-287
TXN	4	4.04125e-287	0.820293	0.778	0.527	8.82246e-283
S100A4	4	1.86216e-280	0.597257	0.975	0.898	4.06528e-276
TMSB10	4	7.00225e-278	0.377126	0.998	0.992	1.52866e-273
PRDM1	4	1.39087e-277	0.588623	0.58	0.276	3.0364e-273
CREM	4	2.49715e-276	0.606257	0.452	0.185	5.45153e-272
BIRC3	4	2.61999e-276	0.554159	0.491	0.204	5.7197e-272
KDSR	4	1.38358e-275	0.433267	0.372	0.129	3.02048e-271
USP15	4	3.33712e-271	0.570969	0.706	0.412	7.28527e-267
HTATIP2	4	2.48716e-263	0.501339	0.464	0.198	5.42972e-259
RHBDD2	4	5.11162e-263	0.610456	0.581	0.299	1.11592e-258
EPSTI1	4	4.16696e-262	0.502916	0.493	0.216	9.09689e-258
SPOCK2	4	1.95372e-260	0.518272	0.839	0.567	4.26517e-256
SAMHD1	4	7.2856e-259	0.576733	0.741	0.466	1.59052e-254
FRMD4B	4	2.33797e-255	0.400231	0.288	0.088	5.10402e-251
SUSD3	4	2.27482e-253	0.421268	0.393	0.149	4.96616e-249
CARD16	4	3.05983e-253	0.623147	0.696	0.423	6.67992e-249
FTH1	4	1.70493e-248	0.411209	0.988	0.964	3.72203e-244
FCMR	4	3.02585e-248	0.584241	0.589	0.31	6.60573e-244
THEM4	4	3.80991e-248	0.48445	0.444	0.186	8.31741e-244
FXYD5	4	5.00703e-248	0.434615	0.953	0.843	1.09308e-243
IL10RA	4	2.51911e-247	0.534284	0.786	0.522	5.49948e-243
FAM129A	4	6.18477e-246	0.485106	0.56	0.271	1.3502e-241
ANTXR2	4	9.14959e-239	0.4339	0.273	0.084	1.99745e-234
SGMS1	4	1.69522e-237	0.35834	0.299	0.097	3.70083e-233
CD74	4	3.70312e-236	0.542844	0.966	0.86	8.08429e-232
HERC5	4	1.58368e-229	0.456953	0.351	0.131	3.45732e-225
TENT5C	4	1.39766e-227	0.47857	0.51	0.242	3.05123e-223
C4orf48	4	7.74628e-227	0.521041	0.632	0.361	1.69109e-222
HNRNPLL	4	5.36056e-224	0.486068	0.485	0.223	1.17026e-219
R3HDM4	4	1.34093e-223	0.481567	0.658	0.387	2.92737e-219
S100A10	4	5.05413e-223	0.46947	0.941	0.83	1.10337e-218
HPRT1	4	7.1472e-223	0.592566	0.487	0.236	1.56031e-218
SUMO2	4	3.56216e-222	0.3921	0.919	0.809	7.77655e-218
RAB11FIP1	4	3.62437e-221	0.415521	0.336	0.123	7.91237e-217
TTC39C	4	4.18162e-220	0.550509	0.606	0.343	9.1289e-216
LDLRAD4	4	9.55583e-218	0.387357	0.288	0.096	2.08613e-213
TYMP	4	9.76063e-218	0.660958	0.554	0.293	2.13084e-213
SMCHD1	4	6.24881e-217	0.550494	0.765	0.522	1.36418e-212
RHOG	4	8.81093e-212	0.465342	0.76	0.522	1.92351e-207
PPM1G	4	2.48584e-211	0.488368	0.655	0.401	5.42685e-207
HLA-DQB1	4	1.00023e-209	0.504932	0.431	0.19	2.1836e-205
SNX9	4	2.03107e-209	0.365844	0.406	0.168	4.43402e-205
PMAIP1	4	2.09926e-204	0.528771	0.486	0.234	4.58289e-200
HLA-A	4	4.39474e-204	0.340929	0.997	0.986	9.59415e-200
EZR	4	5.55078e-204	0.450916	0.809	0.569	1.21179e-199
SHMT2	4	1.49986e-202	0.427918	0.42	0.189	3.27434e-198
HLA-DRB1	4	3.81212e-201	0.634495	0.709	0.458	8.32223e-197
CISH	4	1.96302e-199	0.537245	0.356	0.146	4.28548e-195
KIAA0040	4	2.47842e-199	0.364094	0.319	0.12	5.41064e-195
SELPLG	4	9.357e-199	0.500797	0.729	0.496	2.04273e-194
RCAN3	4	3.57821e-194	0.398502	0.452	0.208	7.81159e-190
IFI6	4	2.30595e-192	0.684681	0.574	0.34	5.03413e-188
CD2	4	1.01167e-190	0.448146	0.875	0.682	2.20857e-186
PHACTR2	4	6.39047e-187	0.346916	0.265	0.092	1.3951e-182
DYNLRB1	4	1.25056e-185	0.486487	0.706	0.482	2.7301e-181
ISG15	4	3.25107e-182	0.679204	0.645	0.417	7.09741e-178
RPS27L	4	2.88001e-181	0.547039	0.74	0.528	6.28735e-177
TLK1	4	6.14548e-181	0.397394	0.433	0.205	1.34162e-176
PAK2	4	2.68837e-179	0.450794	0.673	0.433	5.86898e-175
GAPDH	4	3.24006e-175	0.31631	0.986	0.947	7.07337e-171
BCL3	4	3.86894e-175	0.384427	0.367	0.159	8.44628e-171
UCP2	4	4.64904e-175	0.58525	0.836	0.673	1.01493e-170
CCM2	4	7.94242e-175	0.42287	0.513	0.274	1.73391e-170
CACYBP	4	1.72049e-174	0.52552	0.645	0.417	3.75601e-170
CD5	4	4.28576e-174	0.417392	0.554	0.307	9.35623e-170
SKAP1	4	8.76333e-174	0.428657	0.755	0.542	1.91312e-169
HLA-DMA	4	4.60314e-171	0.411396	0.382	0.173	1.00491e-166
MTHFD2	4	2.53582e-170	0.385954	0.426	0.203	5.53596e-166
P2RY10	4	2.73968e-169	0.340379	0.321	0.131	5.981e-165
UXS1	4	5.02168e-169	0.327786	0.316	0.128	1.09628e-164
SOCS3	4	2.416e-167	0.435388	0.489	0.246	5.27436e-163
SGTB	4	1.20199e-166	0.311726	0.306	0.12	2.62406e-162
NAMPT	4	1.63273e-165	0.350186	0.348	0.15	3.56442e-161
S1PR4	4	5.24226e-164	0.437846	0.603	0.371	1.14444e-159
SMAP2	4	8.52712e-164	0.431056	0.476	0.251	1.86156e-159
UBALD2	4	4.44284e-163	0.403854	0.446	0.224	9.69917e-159
TACC3	4	8.1259e-163	0.327644	0.368	0.164	1.77396e-158
TPP1	4	1.58638e-162	0.390828	0.428	0.211	3.46322e-158
UBE2B	4	3.87557e-162	0.422045	0.673	0.441	8.46075e-158
TRAC	4	4.33141e-162	0.441179	0.669	0.429	9.4559e-158
ENO1	4	8.18455e-162	0.488677	0.854	0.716	1.78677e-157
HLA-DRA	4	2.04332e-161	0.43689	0.547	0.299	4.46076e-157
YWHAH	4	9.44961e-160	0.43185	0.524	0.287	2.06295e-155
FOXO1	4	1.79522e-158	0.29417	0.273	0.104	3.91914e-154
JPT1	4	6.58244e-155	0.392838	0.62	0.391	1.43701e-150
BACH1	4	1.74812e-152	0.304049	0.266	0.102	3.81632e-148
DGKA	4	2.44551e-152	0.355468	0.458	0.235	5.33879e-148
NDUFV2	4	2.77389e-152	0.441481	0.667	0.454	6.05568e-148
CTSB	4	3.4242e-152	0.368335	0.478	0.252	7.47538e-148
ELOVL5	4	2.2454e-149	0.364756	0.542	0.313	4.90194e-145
CTSA	4	3.49697e-149	0.406151	0.507	0.287	7.63422e-145
NOP58	4	3.73972e-148	0.440727	0.647	0.425	8.16419e-144
STX11	4	6.75868e-147	0.340648	0.331	0.145	1.47549e-142
TSPAN5	4	1.05094e-146	0.340553	0.326	0.144	2.2943e-142
PTTG1	4	1.68703e-145	0.314373	0.322	0.14	3.68295e-141
CD44	4	2.88015e-145	0.296687	0.872	0.662	6.28766e-141
GCHFR	4	1.1772e-144	0.349803	0.446	0.225	2.56996e-140
ARHGDIB	4	1.28462e-144	0.267725	0.974	0.936	2.80445e-140
GALM	4	9.37586e-144	0.330704	0.422	0.21	2.04684e-139
SYNE2	4	7.54231e-143	0.439442	0.778	0.592	1.64656e-138
LGALS9	4	5.0278e-142	0.293026	0.274	0.111	1.09762e-137
UBC	4	7.19483e-140	0.303611	0.983	0.94	1.5707e-135
HLA-DRB5	4	7.27853e-140	0.491518	0.55	0.328	1.58898e-135
CRTAP	4	4.62556e-138	0.329835	0.362	0.173	1.00981e-133
SIT1	4	7.07184e-138	0.369194	0.504	0.285	1.54385e-133
GTF3C6	4	2.60476e-134	0.371196	0.561	0.35	5.68646e-130
ADK	4	9.3132e-134	0.314741	0.362	0.175	2.03316e-129
CYTIP	4	7.46377e-132	0.387099	0.742	0.564	1.62942e-127
RHOH	4	3.3074e-131	0.378039	0.667	0.458	7.22039e-127
SCAND1	4	3.56164e-130	0.392796	0.745	0.568	7.77542e-126
NSD3	4	1.75247e-128	0.37132	0.64	0.434	3.82582e-124
NAP1L4	4	4.02978e-128	0.35331	0.618	0.403	8.79741e-124
BTG3	4	6.81603e-128	0.341234	0.419	0.22	1.48801e-123
LIMS1	4	8.77391e-128	0.344754	0.446	0.241	1.91543e-123
NEAT1	4	5.25604e-126	0.433637	0.794	0.628	1.14745e-121
UHRF2	4	5.46139e-125	0.315656	0.378	0.191	1.19228e-120
IL21R	4	1.64183e-123	0.304913	0.253	0.105	3.58429e-119
SAMSN1	4	1.92402e-123	0.324133	0.446	0.24	4.20033e-119
CALM3	4	6.53422e-123	0.360193	0.743	0.565	1.42649e-118
NPDC1	4	8.56034e-123	0.369037	0.335	0.165	1.86881e-118
OPTN	4	4.88296e-122	0.369603	0.671	0.479	1.066e-117
JAKMIP1	4	1.49394e-121	0.295925	0.328	0.156	3.26142e-117
CYLD	4	2.38085e-121	0.369445	0.543	0.337	5.19763e-117
PLP2	4	1.55895e-120	0.313292	0.672	0.44	3.40334e-116
RASGRP1	4	1.6466e-119	0.311051	0.396	0.207	3.59469e-115
ADI1	4	2.6026e-119	0.305632	0.356	0.178	5.68173e-115
RAP1A	4	6.78295e-119	0.347891	0.663	0.465	1.48079e-114
ASXL1	4	2.22009e-118	0.291875	0.391	0.204	4.84667e-114
TRAF3	4	3.14193e-118	0.252567	0.264	0.114	6.85916e-114
MYL6	4	2.08995e-116	0.288041	0.971	0.922	4.56257e-112
SIRPG	4	1.34537e-115	0.315539	0.321	0.156	2.93707e-111
NECAP2	4	2.92999e-115	0.337976	0.47	0.278	6.39645e-111
COTL1	4	9.63628e-115	0.274622	0.847	0.608	2.1037e-110
UBE2D2	4	5.58997e-114	0.299803	0.83	0.68	1.22035e-109
CLDND1	4	1.83555e-113	0.328268	0.369	0.19	4.00718e-109
WASHC3	4	8.81272e-113	0.332331	0.431	0.246	1.9239e-108
PBX4	4	9.49193e-113	0.250438	0.276	0.124	2.07218e-108
BCL2	4	1.96309e-111	0.296405	0.389	0.204	4.28563e-107
ETS1	4	1.77935e-110	0.351099	0.702	0.507	3.8845e-106
IL6ST	4	5.09886e-110	0.315329	0.388	0.205	1.11313e-105
PARP12	4	1.49789e-109	0.298768	0.331	0.165	3.27004e-105
IPCEF1	4	1.60174e-108	0.31748	0.314	0.153	3.49676e-104
GMFG	4	1.37459e-107	0.279912	0.886	0.787	3.00086e-103
SNX20	4	1.47493e-107	0.280928	0.308	0.149	3.21993e-103
USP48	4	1.91525e-106	0.278282	0.367	0.192	4.18119e-102
REEP5	4	2.79438e-106	0.327487	0.65	0.462	6.1004e-102
FKBP1A	4	1.2559e-105	0.339997	0.668	0.489	2.74175e-101
CD247	4	5.31994e-105	0.28081	0.812	0.661	1.1614e-100
SLA	4	1.00841e-104	0.296802	0.425	0.239	2.20145e-100
ANXA7	4	1.41746e-104	0.311584	0.542	0.351	3.09445e-100
ANXA2	4	4.94477e-104	0.373433	0.708	0.53	1.07949e-99
MAD1L1	4	6.5805e-103	0.312477	0.478	0.29	1.43659e-98
TAGLN2	4	1.85234e-102	0.348069	0.896	0.788	4.04385e-98
STK17B	4	5.65245e-102	0.36563	0.714	0.544	1.23399e-97
CD3D	4	1.84575e-101	0.270124	0.917	0.735	4.02945e-97
ABI1	4	2.03248e-101	0.306106	0.442	0.259	4.43711e-97
CXCR6	4	6.49912e-101	0.251306	0.314	0.15	1.41882e-96
SOCS1	4	3.02182e-100	0.377853	0.441	0.262	6.59693e-96
HSPA8	4	1.01501e-99	0.269516	0.949	0.885	2.21587e-95
TNIK	4	1.59647e-99	0.316226	0.405	0.23	3.48526e-95
RGS10	4	2.87081e-99	0.300736	0.698	0.511	6.26728e-95
OCIAD2	4	3.23853e-99	0.296494	0.664	0.474	7.07003e-95
SEPT6	4	1.27844e-98	0.310263	0.731	0.561	2.79096e-94
UBE2K	4	5.62112e-98	0.289836	0.394	0.222	1.22715e-93
LCK	4	2.18634e-97	0.279856	0.86	0.726	4.77299e-93
TPM4	4	5.68705e-97	0.305213	0.501	0.308	1.24154e-92
TM9SF2	4	6.43907e-97	0.310141	0.438	0.259	1.40571e-92
CASP8	4	1.15767e-96	0.325334	0.527	0.335	2.52732e-92
GPR183	4	1.47352e-96	0.297717	0.355	0.187	3.21684e-92
ALDOA	4	8.045e-96	0.27679	0.808	0.669	1.7563e-91
PIM3	4	1.40251e-94	0.268998	0.389	0.216	3.06183e-90
HLA-DQA1	4	2.33296e-94	0.322703	0.281	0.137	5.09308e-90
SQSTM1	4	1.41378e-93	0.332629	0.71	0.546	3.08643e-89
PCED1B	4	5.84282e-93	0.294416	0.382	0.213	1.27555e-88
CD58	4	3.08061e-91	0.254219	0.413	0.235	6.72528e-87
TNFRSF25	4	5.22968e-91	0.261572	0.324	0.17	1.14169e-86
LEPROTL1	4	1.13075e-90	0.336332	0.778	0.616	2.46853e-86
C1orf43	4	2.60923e-90	0.270028	0.522	0.339	5.6962e-86
SOD2	4	3.02259e-90	0.312015	0.373	0.211	6.59863e-86
ITK	4	6.10365e-90	0.320788	0.534	0.351	1.33249e-85
S100A6	4	3.13638e-89	0.283309	0.962	0.91	6.84703e-85
MCL1	4	3.32579e-89	0.309481	0.676	0.496	7.26053e-85
LRP10	4	4.6815e-89	0.309345	0.57	0.392	1.02202e-84
PKM	4	7.17731e-89	0.364951	0.771	0.626	1.56688e-84
CKLF	4	9.37757e-89	0.349054	0.486	0.312	2.04722e-84
TIMP1	4	2.71437e-88	0.438926	0.4	0.238	5.92574e-84
KIF5B	4	4.6914e-88	0.287083	0.565	0.382	1.02418e-83
TIFA	4	8.82644e-88	0.318842	0.313	0.166	1.9269e-83
HERPUD1	4	9.99874e-88	0.295012	0.637	0.452	2.18283e-83
LAT	4	1.0516e-87	0.298399	0.727	0.575	2.29575e-83
CMTM3	4	1.03321e-86	0.317373	0.583	0.417	2.25559e-82
LEF1	4	4.69701e-86	0.316534	0.388	0.222	1.0254e-81
UBE2N	4	4.73606e-86	0.275152	0.569	0.389	1.03393e-81
ATP2B1	4	6.86412e-86	0.297711	0.355	0.199	1.49851e-81
LAP3	4	7.16848e-86	0.284835	0.394	0.232	1.56495e-81
TAP1	4	7.29049e-86	0.31898	0.698	0.526	1.59159e-81
RNF145	4	9.79151e-86	0.271011	0.472	0.296	2.13759e-81
NOP10	4	9.28149e-85	0.296603	0.6	0.431	2.02624e-80
COX5A	4	4.80267e-84	0.284198	0.729	0.588	1.04847e-79
RAC1	4	6.92864e-84	0.276971	0.701	0.54	1.51259e-79
NT5C	4	1.33348e-82	0.263928	0.478	0.306	2.91111e-78
CBFB	4	2.52133e-82	0.266018	0.277	0.142	5.50431e-78
ARID5A	4	2.00791e-81	0.32823	0.503	0.337	4.38346e-77
COX17	4	2.40311e-81	0.279938	0.499	0.326	5.24623e-77
IRF7	4	2.77403e-81	0.295117	0.429	0.263	6.05599e-77
RNASET2	4	5.72056e-81	0.300504	0.624	0.451	1.24885e-76
CHST11	4	6.15999e-81	0.263303	0.432	0.263	1.34479e-76
TRIM22	4	1.90708e-80	0.304993	0.591	0.421	4.16335e-76
MKRN1	4	2.04213e-80	0.275031	0.429	0.262	4.45818e-76
IFI16	4	2.31451e-80	0.282847	0.595	0.409	5.05281e-76
FYB1	4	4.51183e-80	0.325624	0.82	0.7	9.84978e-76
CNIH1	4	7.56474e-80	0.307982	0.446	0.283	1.65146e-75
SLC25A3	4	9.84553e-80	0.261619	0.81	0.681	2.14938e-75
PRNP	4	1.84408e-79	0.287675	0.41	0.25	4.0258e-75
RSBN1	4	6.30388e-79	0.276824	0.447	0.282	1.3762e-74
PRDX2	4	1.62112e-78	0.257866	0.619	0.441	3.53907e-74
GLUD1	4	4.58782e-78	0.293299	0.513	0.346	1.00157e-73
CCDC167	4	1.61041e-75	0.264289	0.451	0.287	3.51569e-71
TNIP1	4	2.73509e-75	0.256152	0.542	0.375	5.97097e-71
ATP6V0E2	4	1.31342e-74	0.253532	0.388	0.236	2.86732e-70
CSTB	4	1.9446e-74	0.255326	0.705	0.551	4.24525e-70
CNST	4	5.0804e-74	0.253126	0.365	0.214	1.1091e-69
SYNGR2	4	4.75877e-73	0.296123	0.561	0.404	1.03889e-68
CCNDBP1	4	2.06811e-72	0.259382	0.522	0.357	4.51489e-68
PFDN4	4	3.55123e-72	0.256682	0.422	0.264	7.75269e-68
TPR	4	4.71716e-72	0.32723	0.6	0.44	1.0298e-67
GABARAPL2	4	1.3382e-71	0.252875	0.623	0.458	2.92143e-67
WSB1	4	2.82895e-71	0.319236	0.574	0.415	6.17588e-67
MAT2B	4	6.29673e-71	0.267339	0.626	0.468	1.37464e-66
RNF213	4	1.398e-70	0.436467	0.776	0.675	3.05197e-66
MVP	4	1.2849e-69	0.255094	0.533	0.376	2.80507e-65
EIF2AK2	4	1.95107e-69	0.269324	0.391	0.243	4.25938e-65
ARL6IP5	4	2.98355e-68	0.25409	0.792	0.679	6.51339e-64
SAMD9	4	9.47855e-67	0.260191	0.346	0.206	2.06926e-62
CLNS1A	4	1.27899e-65	0.297575	0.474	0.328	2.79216e-61
SRGN	4	5.30585e-65	0.284617	0.906	0.842	1.15832e-60
DYNLL1	4	2.05465e-64	0.253971	0.627	0.464	4.48551e-60
FLT3LG	4	3.33009e-64	0.262008	0.61	0.453	7.26993e-60
CYBC1	4	5.75821e-64	0.258826	0.517	0.368	1.25707e-59
TBCA	4	1.86429e-62	0.263426	0.66	0.534	4.06992e-58
GATA3	4	3.72257e-62	0.28114	0.362	0.224	8.12674e-58
VMP1	4	1.43578e-60	0.267604	0.377	0.24	3.13445e-56
BAX	4	4.02999e-60	0.378645	0.621	0.509	8.79787e-56
ITM2A	4	9.95947e-60	0.25717	0.595	0.443	2.17425e-55
PIM1	4	2.07534e-58	0.318136	0.623	0.496	4.53068e-54
RAD21	4	8.55049e-57	0.253262	0.602	0.454	1.86666e-52
LY6E	4	4.43692e-52	0.289348	0.865	0.797	9.68624e-48
SH2D1A	4	8.27092e-51	0.284658	0.44	0.309	1.80562e-46
GBP1	4	2.2706e-49	0.259864	0.407	0.279	4.95694e-45
IRF1	4	5.77594e-43	0.271165	0.76	0.658	1.26095e-38
CTSC	4	4.54713e-42	0.277523	0.669	0.556	9.92684e-38
FOXP1	4	1.33841e-40	0.268499	0.528	0.416	2.92188e-36
FTL	4	8.10387e-39	0.391357	0.971	0.958	1.76916e-34
CXCL13	5	0	2.85391	0.485	0.018	0
DUSP4	5	0	1.12389	0.69	0.154	0
TIGIT	5	0	1.04421	0.713	0.24	0
PDCD1	5	0	1.04228	0.635	0.118	0
RGS1	5	0	1.03034	0.687	0.226	0
LINC01943	5	0	1.03032	0.552	0.13	0
LAG3	5	0	1.01324	0.591	0.279	0
ITM2A	5	0	0.972399	0.83	0.435	0
CXCR6	5	0	0.970041	0.575	0.141	0
CTLA4	5	0	0.959317	0.64	0.132	0
ALOX5AP	5	0	0.871728	0.735	0.47	0
COTL1	5	0	0.859543	0.939	0.604	0
SNX9	5	0	0.77674	0.539	0.162	0
CD2	5	0	0.772044	0.963	0.678	0
CD27	5	0	0.766206	0.75	0.362	0
RBPJ	5	0	0.737433	0.597	0.24	0
CYTOR	5	0	0.715026	0.778	0.409	0
TNFRSF18	5	0	0.712082	0.442	0.123	0
PHLDA1	5	0	0.694859	0.329	0.075	0
MIR4435-2HG	5	0	0.691456	0.606	0.251	0
SPOCK2	5	0	0.678911	0.863	0.566	0
HAVCR2	5	0	0.67818	0.424	0.119	0
ICOS	5	0	0.675851	0.521	0.156	0
NAP1L4	5	0	0.670322	0.735	0.398	0
LEPROTL1	5	0	0.665872	0.877	0.613	0
ARID5B	5	0	0.657055	0.725	0.36	0
S100A11	5	0	0.644805	0.885	0.631	0
SAMSN1	5	0	0.631441	0.605	0.234	0
SRGN	5	0	0.628424	0.971	0.839	0
PRDM1	5	0	0.622319	0.602	0.274	0
HNRNPLL	5	0	0.620192	0.581	0.219	0
FKBP1A	5	0	0.603605	0.77	0.485	0
CBLB	5	0	0.60227	0.691	0.369	0
GAPDH	5	0	0.588329	0.994	0.946	0
MAF	5	0	0.577317	0.454	0.152	0
CCDC167	5	0	0.575373	0.614	0.281	0
SIRPG	5	0	0.573928	0.436	0.152	0
ANXA5	5	0	0.573347	0.748	0.425	0
CD82	5	0	0.560683	0.564	0.239	0
SEM1	5	0	0.537351	0.792	0.49	0
TOX	5	0	0.532628	0.44	0.146	0
ENTPD1	5	0	0.529454	0.258	0.022	0
LIMS1	5	0	0.52599	0.558	0.237	0
CD3D	5	0	0.525738	0.957	0.733	0
ACP5	5	0	0.506737	0.462	0.179	0
ETV7	5	0	0.495788	0.301	0.081	0
NDFIP2	5	0	0.495093	0.283	0.055	0
MYL6	5	0	0.450821	0.99	0.921	0
SLAMF1	5	0	0.423028	0.373	0.125	0
TRPS1	5	0	0.375234	0.28	0.075	0
TSHZ2	5	1.12011e-296	0.410555	0.267	0.072	2.44532e-292
MYL6B	5	6.48382e-296	0.339023	0.286	0.083	1.41548e-291
EPSTI1	5	1.60995e-294	0.533872	0.498	0.215	3.51469e-290
TBC1D4	5	3.82582e-291	0.380189	0.258	0.069	8.35215e-287
CTSB	5	6.17779e-288	0.521326	0.541	0.249	1.34867e-283
YWHAB	5	4.49726e-284	0.456691	0.953	0.841	9.81796e-280
GALM	5	7.50774e-284	0.485168	0.486	0.208	1.63902e-279
IFNG	5	3.38297e-278	0.750431	0.533	0.246	7.38537e-274
PTTG1	5	1.95262e-266	0.377384	0.378	0.138	4.26276e-262
BATF	5	1.88455e-265	0.573823	0.61	0.32	4.11417e-261
PBXIP1	5	4.49522e-262	0.498894	0.724	0.424	9.81352e-258
JAML	5	2.68785e-259	0.473037	0.33	0.115	5.86785e-255
FKBP5	5	8.06619e-251	0.562273	0.491	0.229	1.76093e-246
MX1	5	8.64165e-246	0.538784	0.497	0.232	1.88656e-241
RNF19A	5	4.84255e-244	0.486544	0.564	0.28	1.05718e-239
CD84	5	4.32823e-241	0.338705	0.325	0.113	9.44895e-237
CD74	5	1.07773e-240	0.549178	0.965	0.86	2.3528e-236
PHTF2	5	1.17643e-237	0.368267	0.372	0.144	2.56827e-233
NDUFV2	5	6.11102e-236	0.520618	0.706	0.452	1.3341e-231
P2RY10	5	6.46184e-236	0.353439	0.349	0.129	1.41068e-231
DNPH1	5	6.89385e-233	0.442371	0.469	0.216	1.505e-228
TNFRSF4	5	1.17233e-232	0.404772	0.307	0.105	2.5593e-228
NCF4	5	3.71732e-232	0.33994	0.251	0.077	8.11528e-228
PELI1	5	3.47954e-231	0.491474	0.444	0.195	7.59618e-227
LSP1	5	3.11199e-230	0.40751	0.954	0.853	6.79379e-226
TYMP	5	5.81006e-230	0.479418	0.565	0.292	1.2684e-225
MTHFD2	5	2.87885e-229	0.4199	0.454	0.202	6.28482e-225
CLEC2D	5	2.10187e-228	0.479967	0.68	0.403	4.58859e-224
LGALS3	5	6.10127e-228	0.428152	0.52	0.245	1.33197e-223
LINC01871	5	8.40033e-225	0.733194	0.459	0.226	1.83388e-220
PDE3B	5	1.15603e-223	0.438992	0.465	0.213	2.52372e-219
SARAF	5	7.35471e-223	0.43541	0.98	0.908	1.60561e-218
CAPZB	5	1.02574e-220	0.403156	0.893	0.739	2.2393e-216
PRDX1	5	2.50213e-220	0.431907	0.734	0.465	5.4624e-216
IFI16	5	6.96643e-219	0.424695	0.681	0.406	1.52084e-214
FYB1	5	1.71721e-214	0.475588	0.866	0.699	3.74883e-210
LYST	5	3.54378e-210	0.460083	0.519	0.261	7.73642e-206
IGFLR1	5	4.93177e-210	0.392857	0.342	0.135	1.07665e-205
TENT5C	5	1.44672e-208	0.424121	0.493	0.242	3.15835e-204
SUB1	5	1.9302e-208	0.384394	0.927	0.796	4.21382e-204
HLA-DRA	5	1.07117e-206	0.566899	0.565	0.298	2.33848e-202
GBP5	5	2.0912e-204	0.444148	0.725	0.461	4.5653e-200
RGS10	5	3.51053e-204	0.417524	0.762	0.508	7.66385e-200
ITGAE	5	9.02485e-204	0.458403	0.474	0.232	1.97021e-199
NAMPT	5	9.70748e-201	0.393122	0.359	0.149	2.11924e-196
IL6ST	5	1.22921e-200	0.481748	0.433	0.203	2.68349e-196
SIT1	5	2.91603e-198	0.406352	0.546	0.283	6.36599e-194
HMGB1	5	3.2292e-198	0.292727	0.969	0.891	7.04967e-194
GPRIN3	5	1.04727e-197	0.418946	0.526	0.273	2.2863e-193
PDE4B	5	1.40552e-197	0.416879	0.474	0.232	3.06839e-193
AC090152.1	5	3.52434e-196	0.335879	0.296	0.109	7.69398e-192
FAM129A	5	1.1742e-195	0.416556	0.524	0.271	2.56341e-191
PGAM1	5	9.58563e-195	0.432931	0.812	0.593	2.09264e-190
CD4	5	5.46833e-191	0.499108	0.371	0.165	1.19379e-186
ITGA4	5	1.49455e-186	0.437919	0.701	0.452	3.26275e-182
TMSB4X	5	2.07288e-186	0.29569	0.999	0.993	4.52529e-182
CYTIP	5	3.41239e-186	0.40892	0.792	0.562	7.4496e-182
TSPO	5	5.52843e-185	0.383703	0.789	0.576	1.20691e-180
ARHGDIB	5	1.05572e-184	0.294655	0.981	0.935	2.30474e-180
WIPF1	5	3.69671e-182	0.367442	0.805	0.57	8.07028e-178
NR3C1	5	1.16142e-181	0.556	0.633	0.408	2.53549e-177
PTMS	5	6.6472e-181	0.528358	0.459	0.235	1.45115e-176
APOBEC3H	5	8.40362e-181	0.335332	0.329	0.134	1.83459e-176
CD5	5	1.76996e-179	0.43222	0.549	0.306	3.864e-175
CXCR3	5	6.10943e-179	0.367398	0.598	0.321	1.33375e-174
UBC	5	9.14646e-179	0.323808	0.989	0.94	1.99676e-174
IFI6	5	1.28905e-178	0.650943	0.565	0.34	2.81412e-174
SLF1	5	1.46133e-178	0.354152	0.37	0.164	3.19022e-174
ISG15	5	1.51885e-178	0.552267	0.646	0.417	3.3158e-174
OAZ1	5	1.82234e-177	0.343239	0.961	0.873	3.97834e-173
HLA-A	5	3.12607e-177	0.274554	0.999	0.986	6.82451e-173
PGK1	5	5.71525e-177	0.398153	0.863	0.676	1.2477e-172
SUSD3	5	2.96957e-176	0.327194	0.349	0.15	6.48287e-172
ISG20	5	6.45413e-176	0.523702	0.795	0.631	1.409e-171
OASL	5	6.49324e-174	0.404452	0.431	0.21	1.41754e-169
GMFG	5	1.56045e-170	0.341748	0.906	0.786	3.40662e-166
RHBDD2	5	3.20376e-170	0.422239	0.538	0.3	6.99412e-166
BTG3	5	3.29853e-169	0.395577	0.438	0.219	7.20102e-165
HSBP1	5	4.63063e-168	0.309109	0.386	0.178	1.01091e-163
PKM	5	6.23697e-167	0.424147	0.817	0.624	1.36159e-162
LDLRAD4	5	2.46982e-165	0.28922	0.259	0.097	5.39187e-161
TXN	5	3.28788e-164	0.412493	0.746	0.527	7.17776e-160
SMC4	5	1.49258e-163	0.316441	0.369	0.166	3.25846e-159
FAS	5	1.5917e-163	0.339861	0.386	0.181	3.47483e-159
GIMAP7	5	2.09526e-163	0.415146	0.83	0.644	4.57417e-159
ANKRD28	5	1.31604e-162	0.376762	0.251	0.094	2.87304e-158
NELL2	5	2.55345e-161	0.418245	0.325	0.142	5.57443e-157
RHOA	5	3.42776e-161	0.333179	0.948	0.857	7.48314e-157
FABP5	5	2.26325e-160	0.353694	0.391	0.184	4.9409e-156
CD79B	5	4.0134e-159	0.254895	0.258	0.098	8.76165e-155
CARS	5	3.29448e-158	0.402546	0.355	0.166	7.19218e-154
FUT8	5	1.82549e-156	0.267382	0.269	0.106	3.98523e-152
CACYBP	5	4.35822e-155	0.407727	0.64	0.416	9.51443e-151
GBP2	5	1.65109e-154	0.364819	0.654	0.416	3.6045e-150
PRDX3	5	9.2083e-154	0.29459	0.379	0.179	2.01026e-149
DYNLRB1	5	1.00471e-152	0.364771	0.698	0.482	2.19338e-148
AKAP13	5	5.84568e-152	0.367367	0.714	0.485	1.27617e-147
TMEM50A	5	1.83343e-150	0.346708	0.777	0.564	4.00257e-146
CKLF	5	4.65199e-150	0.451023	0.527	0.31	1.01558e-145
CD28	5	4.91991e-150	0.294732	0.328	0.146	1.07407e-145
STK17A	5	1.33988e-149	0.341045	0.84	0.644	2.92508e-145
TMEM173	5	6.94993e-149	0.396433	0.532	0.312	1.51724e-144
CORO1B	5	8.83476e-149	0.459773	0.591	0.368	1.92872e-144
PAM	5	2.68798e-148	0.272873	0.28	0.114	5.86814e-144
CLIC1	5	7.77523e-147	0.320167	0.932	0.801	1.69741e-142
ATP5MC3	5	2.16986e-146	0.318513	0.831	0.657	4.73703e-142
SOD1	5	1.32495e-145	0.34731	0.837	0.683	2.89249e-141
TPI1	5	1.34039e-145	0.406289	0.875	0.732	2.92621e-141
ELOVL5	5	1.52135e-145	0.32831	0.539	0.313	3.32126e-141
PSMB8	5	1.60111e-145	0.334648	0.823	0.643	3.49538e-141
ATXN1	5	5.76426e-145	0.282596	0.369	0.175	1.2584e-140
ARID5A	5	9.05974e-145	0.386138	0.557	0.334	1.97783e-140
PASK	5	1.05407e-144	0.47847	0.272	0.113	2.30115e-140
SUMO2	5	1.13535e-144	0.288358	0.921	0.809	2.47857e-140
CD6	5	1.45777e-144	0.366385	0.664	0.434	3.18247e-140
NOP10	5	1.80972e-144	0.363325	0.653	0.429	3.95081e-140
PAG1	5	3.22423e-144	0.322441	0.467	0.254	7.03882e-140
TMEM14C	5	4.45469e-144	0.298959	0.384	0.189	9.72504e-140
CD44	5	1.16939e-143	0.297422	0.869	0.662	2.55289e-139
MT1E	5	2.26824e-143	0.377135	0.361	0.175	4.95179e-139
PDE4D	5	1.39558e-142	0.378639	0.4	0.203	3.0467e-138
ARPC1B	5	2.72041e-142	0.364401	0.747	0.543	5.93892e-138
GALNT2	5	3.3658e-141	0.393165	0.266	0.11	7.34789e-137
EZR	5	8.36508e-140	0.382654	0.772	0.569	1.82618e-135
APOBEC3C	5	8.56831e-140	0.390619	0.505	0.292	1.87055e-135
ELF1	5	6.47256e-139	0.360947	0.697	0.486	1.41302e-134
ARF5	5	6.66073e-139	0.310907	0.796	0.601	1.4541e-134
IKZF3	5	7.92305e-139	0.361488	0.57	0.354	1.72968e-134
ETS1	5	1.25728e-138	0.353322	0.722	0.506	2.74477e-134
MCL1	5	7.58306e-136	0.333772	0.717	0.494	1.65546e-131
GIMAP4	5	2.27453e-134	0.420613	0.707	0.524	4.96553e-130
IRF7	5	2.95992e-134	0.35984	0.468	0.262	6.46181e-130
GDE1	5	4.19873e-134	0.326878	0.345	0.168	9.16624e-130
RAB27A	5	4.25997e-134	0.331793	0.53	0.313	9.29994e-130
TANK	5	7.69956e-134	0.307388	0.415	0.218	1.68089e-129
SYT11	5	9.9279e-134	0.27719	0.3	0.133	2.16736e-129
POMP	5	1.75404e-132	0.308697	0.753	0.541	3.82926e-128
LCK	5	1.74826e-131	0.311972	0.878	0.725	3.81663e-127
F2R	5	2.64822e-131	0.335881	0.382	0.195	5.78133e-127
SAT1	5	5.48946e-131	0.390725	0.751	0.566	1.1984e-126
TNFRSF1B	5	1.71067e-130	0.368114	0.579	0.37	3.73457e-126
TRAC	5	3.52479e-130	0.36487	0.648	0.429	7.69497e-126
CD3E	5	5.75344e-130	0.270999	0.98	0.827	1.25603e-125
SMAP2	5	1.72121e-129	0.403146	0.442	0.252	3.75758e-125
CREM	5	1.9726e-128	0.463647	0.363	0.187	4.30638e-124
RHOG	5	3.06027e-127	0.333239	0.715	0.523	6.68087e-123
H2AFZ	5	1.13838e-126	0.414253	0.757	0.573	2.4852e-122
BCL3	5	1.15916e-126	0.280385	0.334	0.16	2.53056e-122
TMBIM6	5	1.86456e-126	0.315122	0.864	0.724	4.07053e-122
EMB	5	2.73092e-126	0.337849	0.625	0.415	5.96186e-122
PSMD8	5	3.63658e-126	0.304723	0.692	0.48	7.93902e-122
CLNS1A	5	4.11865e-126	0.347137	0.526	0.326	8.99142e-122
OAS1	5	3.71066e-125	0.314279	0.282	0.128	8.10075e-121
CMTM7	5	3.94873e-125	0.366144	0.456	0.263	8.62048e-121
PIM2	5	5.32933e-125	0.369886	0.529	0.326	1.16345e-120
ATP5MC2	5	3.39181e-124	0.260838	0.95	0.879	7.40466e-120
SH2D2A	5	7.23628e-124	0.333542	0.576	0.361	1.57975e-119
RALA	5	9.39378e-124	0.308947	0.419	0.228	2.05076e-119
RBX1	5	9.52156e-124	0.316184	0.685	0.479	2.07865e-119
RASAL3	5	1.9117e-123	0.319076	0.714	0.51	4.17344e-119
TPM4	5	1.01372e-122	0.322096	0.517	0.307	2.21305e-118
PPP1CC	5	5.69907e-122	0.341606	0.634	0.435	1.24416e-117
HLA-DRB1	5	1.09741e-120	0.597382	0.65	0.46	2.39576e-116
LAPTM5	5	1.21826e-120	0.277834	0.942	0.868	2.65959e-116
EVI2A	5	1.35145e-120	0.293003	0.33	0.161	2.95036e-116
IFI27L2	5	1.74369e-119	0.30334	0.586	0.38	3.80665e-115
EVI2B	5	2.37851e-119	0.281134	0.35	0.176	5.19253e-115
ZNF267	5	3.50772e-119	0.257497	0.296	0.136	7.65769e-115
KRAS	5	5.27442e-119	0.345666	0.573	0.367	1.15146e-114
UBE2K	5	1.74821e-118	0.302016	0.406	0.221	3.81651e-114
LMNA	5	1.87718e-118	0.483744	0.328	0.159	4.09806e-114
TNFSF10	5	1.95996e-118	0.291022	0.39	0.207	4.27878e-114
FXYD5	5	2.52209e-118	0.320859	0.936	0.843	5.50597e-114
COX7A2	5	9.77967e-118	0.267942	0.882	0.746	2.135e-113
TAP1	5	4.02773e-117	0.315759	0.718	0.525	8.79294e-113
CD58	5	7.62303e-117	0.28891	0.426	0.235	1.66418e-112
LAP3	5	6.77429e-116	0.29056	0.415	0.231	1.47889e-111
HMGB2	5	1.18353e-115	0.293683	0.675	0.465	2.58377e-111
ATP5F1C	5	2.17645e-115	0.296604	0.687	0.493	4.75141e-111
ALDOA	5	2.03495e-114	0.308766	0.819	0.668	4.44249e-110
RAC1	5	2.69025e-114	0.306433	0.725	0.539	5.87307e-110
TNFRSF25	5	3.43111e-114	0.289705	0.334	0.169	7.49046e-110
JAK3	5	3.53907e-114	0.301201	0.495	0.296	7.72614e-110
C4orf48	5	4.39483e-114	0.306465	0.567	0.363	9.59435e-110
STX11	5	5.78276e-113	0.273416	0.304	0.146	1.26243e-108
NDUFS5	5	8.77928e-113	0.28364	0.837	0.684	1.9166e-108
LAT	5	1.02935e-112	0.332691	0.751	0.574	2.24716e-108
UHRF2	5	2.31099e-112	0.268714	0.365	0.191	5.04512e-108
LY6E	5	2.65963e-112	0.362773	0.897	0.796	5.80624e-108
ELMO1	5	4.76049e-112	0.253471	0.38	0.201	1.03926e-107
COX8A	5	5.07943e-112	0.277094	0.833	0.674	1.10889e-107
BST2	5	2.55474e-111	0.370962	0.687	0.509	5.57725e-107
LGALS8	5	2.81425e-111	0.257888	0.356	0.185	6.14378e-107
CORO1A	5	1.83939e-109	0.267948	0.96	0.898	4.01558e-105
EML4	5	2.48586e-109	0.297341	0.655	0.452	5.42689e-105
NUDT21	5	2.61254e-109	0.274926	0.499	0.301	5.70343e-105
DYNLL1	5	4.66356e-109	0.35346	0.652	0.463	1.0181e-104
SURF4	5	5.37383e-109	0.287738	0.553	0.354	1.17316e-104
PPM1G	5	5.47153e-109	0.280664	0.604	0.402	1.19449e-104
CAPZA2	5	7.49936e-109	0.297839	0.511	0.315	1.63719e-104
WNK1	5	6.04752e-108	0.290195	0.469	0.28	1.32024e-103
MMADHC	5	1.41321e-107	0.28193	0.527	0.332	3.08517e-103
SEC11A	5	2.37677e-107	0.309753	0.661	0.476	5.18873e-103
CFLAR	5	3.74718e-107	0.297068	0.661	0.465	8.18047e-103
TRAFD1	5	9.70586e-107	0.257463	0.344	0.179	2.11889e-102
YWHAH	5	1.654e-106	0.358593	0.474	0.288	3.61084e-102
ITK	5	2.15808e-106	0.31739	0.549	0.35	4.71131e-102
TIFA	5	8.91206e-106	0.304354	0.323	0.165	1.94559e-101
HIF1A	5	1.38271e-105	0.286066	0.457	0.269	3.01859e-101
CXCR4	5	1.87336e-105	0.27028	0.854	0.657	4.08973e-101
GTF3C6	5	3.12373e-105	0.28235	0.547	0.35	6.8194e-101
ATP5MF	5	7.98805e-105	0.273399	0.769	0.596	1.74387e-100
S100A10	5	8.02101e-105	0.311441	0.935	0.83	1.75107e-100
GNG5	5	2.41653e-104	0.274791	0.75	0.574	5.27553e-100
EID1	5	2.86584e-104	0.28658	0.784	0.614	6.25643e-100
RABGAP1L	5	8.39534e-104	0.269238	0.539	0.341	1.83279e-99
SLC25A3	5	2.37062e-103	0.274036	0.818	0.681	5.17531e-99
SH3BGRL3	5	2.56976e-103	0.260326	0.992	0.953	5.61004e-99
UBE2N	5	7.10757e-103	0.278531	0.584	0.388	1.55165e-98
CD99	5	1.66698e-102	0.267697	0.946	0.831	3.63918e-98
CNOT6L	5	4.27377e-102	0.281351	0.432	0.25	9.33007e-98
PSMA1	5	5.05195e-102	0.269097	0.442	0.261	1.10289e-97
CHST11	5	7.30105e-102	0.28056	0.442	0.262	1.59389e-97
NOP58	5	4.63231e-101	0.300437	0.619	0.425	1.01128e-96
HLA-DMA	5	2.03586e-100	0.298224	0.331	0.174	4.44448e-96
SPTAN1	5	8.77405e-100	0.283427	0.537	0.345	1.91546e-95
PSMB3	5	1.77927e-99	0.264282	0.714	0.536	3.88433e-95
PIK3IP1	5	2.58394e-99	0.310524	0.603	0.41	5.641e-95
SP100	5	5.33567e-99	0.291911	0.739	0.573	1.16483e-94
IFI35	5	5.79211e-99	0.278951	0.454	0.272	1.26448e-94
2020-09-01	5	1.52986e-98	0.275538	0.763	0.591	3.33983e-94
HERPUD1	5	2.30987e-98	0.313625	0.637	0.452	5.04268e-94
SNAP47	5	4.10452e-98	0.259351	0.276	0.136	8.96058e-94
RHOB	5	4.95996e-98	0.551173	0.344	0.196	1.08281e-93
JPT1	5	7.4899e-98	0.264726	0.586	0.392	1.63512e-93
PDCL3	5	1.25948e-97	0.261989	0.387	0.219	2.74956e-93
PARK7	5	4.32617e-97	0.263585	0.785	0.63	9.44446e-93
COPE	5	1.44305e-96	0.261434	0.729	0.548	3.15032e-92
SRI	5	1.57175e-96	0.287663	0.621	0.439	3.43129e-92
PTPRCAP	5	2.8678e-96	0.336171	0.786	0.632	6.2607e-92
BIRC3	5	4.88457e-96	0.255023	0.377	0.208	1.06635e-91
OPTN	5	2.18719e-95	0.261559	0.67	0.479	4.77486e-91
VDAC1	5	2.25987e-95	0.262269	0.564	0.372	4.93353e-91
ATP2B4	5	2.99438e-95	0.26998	0.498	0.309	6.53704e-91
RABAC1	5	1.17018e-94	0.289071	0.684	0.498	2.55463e-90
HLA-DRB5	5	1.47587e-94	0.436828	0.509	0.329	3.22198e-90
TMEM59	5	1.76176e-94	0.257948	0.766	0.599	3.84609e-90
IQGAP2	5	7.61994e-94	0.299004	0.488	0.312	1.66351e-89
PFDN4	5	1.10606e-93	0.259025	0.436	0.263	2.41463e-89
CSTB	5	7.17959e-93	0.286602	0.717	0.551	1.56738e-88
PRKAR1A	5	1.36272e-90	0.255438	0.479	0.299	2.97496e-86
TSC22D3	5	2.07913e-90	0.315671	0.91	0.787	4.53895e-86
OXNAD1	5	4.42353e-89	0.274801	0.424	0.258	9.657e-85
OCIAD2	5	8.16691e-88	0.265913	0.655	0.474	1.78292e-83
RNF7	5	2.57156e-87	0.257771	0.643	0.466	5.61397e-83
NAP1L1	5	6.92952e-87	0.250396	0.712	0.529	1.51278e-82
HLA-DQB1	5	1.36255e-86	0.325087	0.343	0.193	2.97458e-82
IL32	5	4.75852e-86	0.317376	0.977	0.876	1.03883e-81
ACTN4	5	1.84629e-85	0.255807	0.605	0.415	4.03064e-81
RGCC	5	6.90048e-85	0.303638	0.402	0.237	1.50644e-80
SH2D1A	5	1.89937e-84	0.294418	0.477	0.307	4.1465e-80
RPS27L	5	6.65484e-84	0.294072	0.693	0.53	1.45282e-79
ZYX	5	2.44697e-83	0.295498	0.691	0.536	5.34197e-79
PTPN22	5	6.02399e-83	0.256057	0.423	0.257	1.3151e-78
ACTG1	5	1.2569e-82	0.280711	0.966	0.929	2.74393e-78
GATA3	5	1.47181e-82	0.28821	0.378	0.224	3.2131e-78
NCOR1	5	8.45444e-82	0.25173	0.655	0.478	1.84569e-77
RHOH	5	4.92199e-81	0.261623	0.637	0.459	1.07452e-76
GSPT1	5	1.18085e-80	0.263545	0.372	0.222	2.57792e-76
KLF6	5	2.86219e-80	0.29045	0.916	0.797	6.24845e-76
NEAT1	5	3.30226e-80	0.267906	0.764	0.628	7.20917e-76
MAT2B	5	1.2771e-79	0.262022	0.635	0.468	2.78804e-75
ATP2B1	5	4.80337e-79	0.26247	0.345	0.199	1.04862e-74
TMX4	5	9.2611e-79	0.254433	0.513	0.341	2.02179e-74
UBE2L6	5	7.48147e-78	0.263926	0.675	0.516	1.63328e-73
RNF213	5	2.16301e-77	0.260467	0.802	0.673	4.72206e-73
PTPN7	5	4.11997e-77	0.253984	0.51	0.341	8.9943e-73
APOBEC3G	5	2.08718e-74	0.310511	0.643	0.474	4.55653e-70
MT2A	5	4.09523e-74	0.373595	0.746	0.594	8.9403e-70
FTH1	5	6.58113e-72	0.326031	0.986	0.964	1.43673e-67
BHLHE40	5	2.0792e-71	0.278876	0.514	0.348	4.5391e-67
CRIP1	5	2.64126e-69	0.332166	0.737	0.588	5.76614e-65
GCHFR	5	8.30227e-68	0.275315	0.372	0.228	1.81247e-63
SHISA5	5	8.46531e-67	0.253453	0.65	0.496	1.84806e-62
TRBC2	5	7.06102e-66	0.305587	0.844	0.727	1.54149e-61
S100A4	5	9.46544e-65	0.268876	0.957	0.899	2.0664e-60
IRF1	5	1.65677e-62	0.254875	0.79	0.657	3.61689e-58
TAGLN2	5	2.04433e-50	0.324749	0.872	0.789	4.46297e-46
CLEC2B	5	9.17312e-49	0.256097	0.743	0.623	2.00258e-44
UCP2	5	3.60862e-47	0.264014	0.786	0.674	7.87797e-43
MTRNR2L12	5	3.78459e-12	0.260548	0.992	0.981	8.26213e-08
GZMK	5	0.000743363	0.253259	0.375	0.354	1
LINC02446	6	0	1.43794	0.784	0.109	0
LEF1	6	0	0.843304	0.793	0.219	0
NOSIP	6	0	0.842246	0.885	0.493	0
TCF7	6	0	0.808243	0.817	0.251	0
NELL2	6	0	0.766517	0.674	0.14	0
RPS5	6	0	0.738047	1	0.961	0
EEF1B2	6	0	0.732982	0.997	0.922	0
AIF1	6	0	0.675359	0.535	0.077	0
RPL32	6	0	0.674568	1	0.987	0
RPS12	6	0	0.672568	1	0.99	0
CCR7	6	0	0.671914	0.655	0.164	0
RPS3A	6	0	0.653634	1	0.985	0
RPS13	6	0	0.650376	1	0.976	0
RPL13	6	0	0.644892	1	0.993	0
RPS8	6	0	0.639417	1	0.987	0
ACTN1	6	0	0.634982	0.463	0.05	0
RPS6	6	0	0.626521	1	0.978	0
RPS18	6	0	0.610987	1	0.984	0
MAL	6	0	0.607003	0.654	0.166	0
RPL9	6	0	0.603093	0.997	0.961	0
RPL22	6	0	0.597515	0.998	0.953	0
RPS21	6	0	0.584116	1	0.977	0
RPL5	6	0	0.576835	1	0.964	0
RPS28	6	0	0.575504	1	0.985	0
RPL34	6	0	0.569835	1	0.987	0
RPL10A	6	0	0.561061	0.997	0.95	0
RPS23	6	0	0.560633	1	0.984	0
PASK	6	0	0.55682	0.481	0.113	0
EEF1A1	6	0	0.556424	1	0.995	0
RPS4X	6	0	0.55341	1	0.98	0
ARMH1	6	0	0.540833	0.424	0.075	0
RPL37	6	0	0.540716	1	0.983	0
RPL36	6	0	0.53413	1	0.974	0
RPL39	6	0	0.530275	1	0.983	0
RPL3	6	0	0.529424	0.998	0.975	0
RPS14	6	0	0.529007	1	0.986	0
RPL18A	6	0	0.522	1	0.985	0
RPS25	6	0	0.507201	1	0.976	0
RPL18	6	0	0.500862	1	0.981	0
RPL8	6	0	0.4996	0.999	0.977	0
TRABD2A	6	0	0.498897	0.469	0.081	0
RPS9	6	0	0.496523	0.997	0.959	0
RPL19	6	0	0.496182	1	0.989	0
RPL30	6	0	0.49522	1	0.989	0
RPL29	6	0	0.49478	1	0.978	0
TPT1	6	0	0.49457	1	0.985	0
RPL12	6	0	0.492215	1	0.98	0
RPL21	6	0	0.485666	0.999	0.97	0
RPL11	6	0	0.483681	1	0.989	0
RPL35A	6	0	0.478825	1	0.979	0
LRRN3	6	0	0.453253	0.272	0.023	0
RPS2	6	0	0.449444	0.999	0.982	0
RPLP2	6	0	0.449147	1	0.981	0
RPL14	6	0	0.438961	1	0.981	0
SPINT2	6	0	0.435763	0.419	0.074	0
RPLP1	6	0	0.434252	1	0.994	0
RPS3	6	0	0.420305	1	0.988	0
RPL10	6	0	0.418362	1	0.994	0
RPS27A	6	0	0.41292	1	0.99	0
RPS15	6	0	0.379849	1	0.988	0
RPL28	6	0	0.360216	1	0.994	0
RPS16	6	3.04644e-306	0.446042	0.997	0.966	6.65069e-302
RPLP0	6	6.96885e-300	0.497172	0.998	0.972	1.52137e-295
SELL	6	3.84049e-297	0.723716	0.83	0.339	8.38418e-293
RPL4	6	7.27414e-292	0.546793	0.991	0.923	1.58802e-287
RPSA	6	1.98304e-290	0.463001	0.996	0.964	4.32918e-286
RPS15A	6	2.32435e-289	0.379369	1	0.987	5.07428e-285
PABPC1	6	3.90813e-283	0.557929	0.992	0.885	8.53185e-279
RPL41	6	9.29522e-280	0.326396	1	0.995	2.02924e-275
RPL15	6	3.51627e-256	0.380294	0.999	0.967	7.67637e-252
RPS27	6	4.97238e-245	0.382636	1	0.992	1.08552e-240
NACA	6	2.81597e-240	0.383264	1	0.964	6.14755e-236
RPL7A	6	3.80525e-238	0.330336	1	0.984	8.30724e-234
EPHX2	6	1.96033e-237	0.292048	0.282	0.053	4.2796e-233
MT-ND3	6	1.2942e-226	0.471074	1	0.993	2.82536e-222
JUNB	6	4.87041e-223	0.759115	0.969	0.85	1.06326e-218
LDHB	6	1.31386e-222	0.549974	0.964	0.753	2.86829e-218
RPL37A	6	1.37733e-217	0.378412	0.998	0.965	3.00686e-213
RACK1	6	7.84207e-210	0.358083	0.998	0.964	1.712e-205
RPS29	6	1.17332e-206	0.409054	0.997	0.961	2.56148e-202
BACH2	6	6.54338e-206	0.337045	0.301	0.067	1.42849e-201
LDLRAP1	6	2.552e-203	0.452763	0.539	0.181	5.57128e-199
LTB	6	5.74863e-194	0.46603	0.937	0.548	1.25498e-189
CD8B	6	4.99033e-193	0.514127	0.881	0.394	1.08944e-188
RPL23A	6	7.66542e-193	0.322467	0.999	0.974	1.67344e-188
SNHG8	6	2.54485e-192	0.556134	0.846	0.471	5.55565e-188
RPS19	6	7.88469e-192	0.28957	1	0.989	1.72131e-187
EIF3E	6	2.82245e-186	0.526382	0.944	0.674	6.16168e-182
RPL24	6	1.62662e-182	0.320556	0.998	0.965	3.55107e-178
RCAN3	6	7.20401e-182	0.403825	0.572	0.21	1.57271e-177
CHRM3-AS2	6	6.34055e-178	0.268542	0.265	0.059	1.38421e-173
NPM1	6	4.25004e-173	0.412796	0.99	0.883	9.27826e-169
RPL38	6	9.42464e-168	0.382635	0.988	0.917	2.05749e-163
RIC3	6	1.81208e-166	0.326697	0.309	0.081	3.95595e-162
SERINC5	6	1.34931e-165	0.347241	0.428	0.137	2.94568e-161
EEF2	6	1.47507e-165	0.387048	0.981	0.913	3.22022e-161
MT-ND4L	6	5.74837e-160	0.30137	1	0.996	1.25493e-155
RPL6	6	2.89501e-159	0.28558	0.999	0.978	6.3201e-155
RPL27	6	9.37723e-156	0.342863	0.991	0.934	2.04714e-151
MYC	6	6.38181e-153	0.416519	0.537	0.206	1.39321e-148
RPL31	6	2.40075e-147	0.339015	0.99	0.92	5.24107e-143
OXNAD1	6	2.81628e-147	0.389977	0.606	0.258	6.14822e-143
RPL7	6	9.39425e-146	0.355924	0.993	0.911	2.05086e-141
FOS	6	1.41645e-137	0.656192	0.878	0.649	3.09225e-133
SATB1	6	2.35545e-128	0.358859	0.5	0.2	5.14218e-124
IL7R	6	1.3635e-124	0.323568	0.868	0.453	2.97666e-120
NOP53	6	2.88001e-124	0.383701	0.952	0.792	6.28736e-120
SOCS3	6	4.17292e-120	0.499766	0.545	0.249	9.10989e-116
ABLIM1	6	6.35033e-120	0.422041	0.577	0.263	1.38634e-115
EEF1G	6	4.49897e-116	0.350204	0.45	0.179	9.82171e-112
RPL26	6	7.65771e-113	0.312613	0.998	0.948	1.67176e-108
CD55	6	7.80475e-113	0.343856	0.491	0.21	1.70386e-108
RPL17	6	4.59713e-111	0.377071	0.964	0.808	1.0036e-106
MAML2	6	4.76683e-111	0.272156	0.345	0.119	1.04065e-106
FOXP1	6	7.83158e-111	0.357835	0.764	0.414	1.70971e-106
BEX2	6	6.61538e-110	0.258991	0.357	0.125	1.4442e-105
RPL36A	6	2.78909e-106	0.406538	0.947	0.767	6.08886e-102
SH3YL1	6	7.35138e-105	0.286099	0.306	0.104	1.60488e-100
FBL	6	5.24142e-102	0.371422	0.735	0.426	1.14425e-97
A1BG	6	1.3483e-101	0.266611	0.387	0.149	2.94348e-97
RSL1D1	6	1.81323e-100	0.376369	0.738	0.431	3.95847e-96
PCED1B	6	3.00256e-100	0.340268	0.481	0.214	6.55488e-96
BTF3	6	3.5677e-98	0.276777	0.993	0.922	7.78864e-94
MT-ND4	6	1.05493e-96	0.270797	0.999	0.971	2.30301e-92
ZFAS1	6	2.79455e-96	0.352788	0.892	0.645	6.10079e-92
HSPB1	6	2.95681e-96	0.339874	0.636	0.331	6.45502e-92
CAMK4	6	3.30707e-96	0.294317	0.649	0.33	7.21965e-92
PIK3IP1	6	5.20943e-95	0.356793	0.73	0.412	1.13727e-90
EIF2S3	6	1.88015e-93	0.357753	0.704	0.403	4.10456e-89
NUCB2	6	1.09035e-92	0.327373	0.59	0.3	2.38035e-88
ALKBH7	6	1.5866e-92	0.34744	0.667	0.366	3.46371e-88
PFDN5	6	8.02994e-92	0.250825	0.992	0.931	1.75302e-87
NDFIP1	6	4.77431e-91	0.368034	0.777	0.509	1.04228e-86
CARS	6	4.48473e-90	0.299841	0.396	0.169	9.79062e-86
FLT3LG	6	1.04809e-89	0.329616	0.766	0.454	2.28808e-85
TMEM123	6	3.53819e-88	0.322464	0.723	0.417	7.72423e-84
EIF3L	6	1.73292e-86	0.343431	0.857	0.632	3.78315e-82
FOSB	6	1.11238e-84	0.350503	0.579	0.307	2.42844e-80
SARAF	6	8.32539e-84	0.254812	0.992	0.909	1.81752e-79
RGS10	6	1.57825e-83	0.315786	0.81	0.512	3.44548e-79
EIF4B	6	1.4812e-82	0.328885	0.851	0.614	3.23362e-78
MT-ND2	6	7.47997e-82	0.26454	0.997	0.96	1.63295e-77
IMPDH2	6	1.85093e-80	0.272615	0.481	0.23	4.04076e-76
C12orf57	6	3.73125e-78	0.325821	0.913	0.707	8.14569e-74
EIF3H	6	1.55356e-76	0.303925	0.885	0.666	3.39157e-72
FBXO32	6	5.05399e-74	0.268955	0.388	0.174	1.10334e-69
ST13	6	1.40524e-73	0.305872	0.803	0.539	3.06779e-69
MT-ATP8	6	1.40906e-73	0.413757	0.984	0.909	3.07611e-69
TOB1	6	1.59214e-71	0.254972	0.442	0.212	3.4758e-67
MGAT4A	6	4.73857e-71	0.289734	0.708	0.422	1.03448e-66
C6orf48	6	6.66293e-71	0.275315	0.53	0.274	1.45459e-66
CHCHD10	6	1.76728e-70	0.289298	0.612	0.347	3.85816e-66
ATM	6	3.07265e-70	0.250628	0.627	0.349	6.70791e-66
NFKBIZ	6	5.7835e-69	0.271106	0.547	0.291	1.2626e-64
NME2	6	2.43087e-60	0.296167	0.754	0.509	5.30683e-56
PPA1	6	3.65768e-60	0.267696	0.671	0.405	7.98508e-56
GYPC	6	3.3881e-56	0.270351	0.868	0.645	7.39657e-52
UXT	6	5.39554e-53	0.263012	0.825	0.604	1.1779e-48
SNHG15	6	2.52613e-52	0.253603	0.479	0.265	5.5148e-48
NSA2	6	1.46039e-51	0.254593	0.784	0.552	3.18817e-47
SMDT1	6	6.05503e-50	0.268867	0.753	0.522	1.32187e-45
DUSP1	6	4.40275e-48	0.275502	0.853	0.69	9.61164e-44
JUN	6	3.82947e-40	0.287071	0.89	0.776	8.36011e-36
NELL2	7	2.22645e-261	0.668096	0.517	0.143	4.86056e-257
CXCR3	7	2.46115e-188	0.661986	0.739	0.325	5.37293e-184
CD8B	7	5.7864e-185	0.615156	0.877	0.395	1.26323e-180
GZMK	7	1.06481e-171	0.761909	0.735	0.349	2.32458e-167
NSG1	7	5.95584e-162	0.444053	0.331	0.089	1.30022e-157
CCR7	7	7.00458e-159	0.58094	0.48	0.168	1.52917e-154
FLT3LG	7	4.74414e-141	0.588178	0.773	0.454	1.03569e-136
ITM2C	7	1.61876e-140	0.490619	0.479	0.174	3.53391e-136
FXYD7	7	4.97717e-139	0.419583	0.256	0.063	1.08657e-134
CD8A	7	1.01418e-133	0.481141	0.881	0.432	2.21407e-129
PLP2	7	3.88627e-129	0.500217	0.791	0.443	8.48412e-125
LTB	7	6.04943e-118	0.545679	0.877	0.55	1.32065e-113
VIM	7	9.90259e-116	0.397394	0.99	0.876	2.16183e-111
IGLV2-14	7	1.30044e-113	0.345089	0.255	0.07	2.839e-109
CXCR4	7	2.45977e-109	0.499714	0.894	0.661	5.36991e-105
COTL1	7	1.71671e-93	0.378671	0.909	0.612	3.74774e-89
LEF1	7	1.40987e-87	0.366505	0.487	0.224	3.0779e-83
IL7R	7	3.75411e-87	0.388033	0.79	0.455	8.1956e-83
DNAJB1	7	3.34814e-86	0.514028	0.82	0.608	7.30933e-82
FOS	7	1.2212e-84	0.548678	0.855	0.65	2.66599e-80
ZNF683	7	2.42003e-84	0.43133	0.255	0.084	5.28318e-80
S100A10	7	1.43296e-79	0.366976	0.972	0.832	3.12829e-75
CD27	7	1.21755e-74	0.342523	0.656	0.372	2.65804e-70
JUN	7	8.21344e-74	0.533979	0.902	0.776	1.79308e-69
S1PR1	7	1.38716e-68	0.409867	0.478	0.257	3.02831e-64
PASK	7	4.03186e-67	0.360466	0.289	0.117	8.80195e-63
FXYD5	7	2.37654e-65	0.305962	0.969	0.845	5.18822e-61
S100A6	7	2.60737e-64	0.297115	0.993	0.911	5.69216e-60
SELL	7	9.17338e-63	0.437758	0.578	0.343	2.00264e-58
CAPG	7	3.28345e-60	0.310037	0.3	0.127	7.1681e-56
LYAR	7	1.16194e-58	0.354063	0.625	0.395	2.53663e-54
TCF7	7	1.59974e-58	0.301525	0.485	0.257	3.4924e-54
MTRNR2L8	7	2.14779e-58	0.598385	0.524	0.312	4.68883e-54
CD52	7	3.61648e-58	0.282364	0.985	0.882	7.89513e-54
ANXA1	7	1.86903e-57	0.346725	0.907	0.708	4.08029e-53
CNN2	7	1.80317e-55	0.347525	0.835	0.658	3.9365e-51
RPL27A	7	3.57572e-51	0.267664	0.962	0.886	7.80616e-47
EZR	7	6.03277e-51	0.286456	0.771	0.574	1.31701e-46
OCIAD2	7	8.99653e-51	0.324132	0.68	0.477	1.96403e-46
LDLRAP1	7	2.36335e-50	0.295718	0.358	0.184	5.15942e-46
GADD45B	7	2.4108e-48	0.480928	0.723	0.588	5.26302e-44
MCUB	7	5.51623e-47	0.294087	0.661	0.46	1.20425e-42
CD82	7	8.29194e-47	0.269383	0.441	0.248	1.81021e-42
MYC	7	4.20948e-46	0.350286	0.385	0.209	9.18971e-42
EMP3	7	1.51374e-44	0.254082	0.949	0.835	3.30464e-40
A1BG	7	6.60846e-44	0.269628	0.301	0.15	1.44269e-39
NCF1	7	7.27496e-44	0.300244	0.379	0.213	1.5882e-39
HSP90AB1	7	1.26731e-40	0.279316	0.903	0.767	2.76666e-36
CISH	7	2.33376e-40	0.299815	0.298	0.151	5.09484e-36
RGS10	7	4.69635e-40	0.279424	0.713	0.514	1.02526e-35
TRADD	7	1.07933e-37	0.298374	0.494	0.326	2.35628e-33
KLF2	7	1.11549e-35	0.264056	0.871	0.689	2.43524e-31
UPP1	7	1.68302e-34	0.302845	0.567	0.406	3.67419e-30
RGCC	7	9.66944e-33	0.288488	0.398	0.24	2.11093e-28
JUNB	7	1.56216e-29	0.268019	0.946	0.85	3.41036e-25
NPDC1	7	5.97195e-29	0.251065	0.292	0.169	1.30374e-24
LAG3	8	0	1.00629	0.709	0.249	0
GNLY	8	0	0.991617	0.609	0.384	0
GZMB	8	0	0.980567	0.681	0.412	0
GZMK	8	0	0.904079	0.801	0.311	0
CCL5	8	0	0.885044	0.988	0.706	0
ITM2C	8	0	0.860644	0.551	0.142	0
GAPDH	8	0	0.818493	0.993	0.943	0
GZMA	8	0	0.79656	0.927	0.643	0
CXCR3	8	0	0.774537	0.773	0.287	0
ISG15	8	0	0.764277	0.72	0.396	0
CXCR6	8	0	0.752712	0.481	0.124	0
TYMP	8	0	0.738887	0.646	0.267	0
CD27	8	0	0.706717	0.695	0.344	0
CD8A	8	0	0.65955	0.721	0.41	0
IFI6	8	0	0.647075	0.604	0.323	0
ENO1	8	0	0.646522	0.904	0.703	0
CCL4	8	0	0.631729	0.713	0.424	0
APOBEC3G	8	0	0.629413	0.789	0.449	0
ANXA1	8	0	0.619297	0.914	0.691	0
CEBPD	8	0	0.618226	0.443	0.128	0
LDHA	8	0	0.61756	0.884	0.69	0
CD2	8	0	0.592779	0.926	0.665	0
LGALS1	8	0	0.589993	0.758	0.489	0
OASL	8	0	0.577043	0.535	0.187	0
CD82	8	0	0.568388	0.579	0.219	0
ISG20	8	0	0.560793	0.827	0.618	0
PKM	8	0	0.541291	0.824	0.612	0
MX1	8	0	0.540179	0.494	0.216	0
GBP2	8	0	0.535165	0.691	0.398	0
PTMS	8	0	0.524168	0.538	0.214	0
TPI1	8	0	0.5218	0.868	0.724	0
IFI44L	8	0	0.512982	0.3	0.076	0
CD44	8	0	0.512927	0.918	0.645	0
PGK1	8	0	0.512673	0.853	0.666	0
LY6E	8	0	0.506429	0.928	0.787	0
CD8B	8	0	0.499064	0.691	0.373	0
CD38	8	0	0.4989	0.402	0.16	0
COTL1	8	0	0.498402	0.868	0.591	0
PDCD1	8	0	0.497254	0.319	0.118	0
S100A11	8	0	0.494069	0.875	0.617	0
SIT1	8	0	0.488214	0.57	0.265	0
IRF1	8	0	0.471051	0.815	0.647	0
CYTOR	8	0	0.467902	0.714	0.394	0
APOBEC3H	8	0	0.466364	0.397	0.116	0
GBP5	8	0	0.458939	0.689	0.449	0
PLP2	8	0	0.454016	0.724	0.421	0
CD74	8	0	0.451136	0.971	0.853	0
GBP1	8	0	0.450821	0.499	0.262	0
LGALS3	8	0	0.441326	0.552	0.225	0
VIM	8	0	0.436175	0.975	0.868	0
HAVCR2	8	0	0.434392	0.353	0.108	0
UBE2L6	8	0	0.431778	0.73	0.501	0
LSP1	8	0	0.429176	0.959	0.847	0
CPNE7	8	0	0.419472	0.282	0.056	0
S100A10	8	0	0.419146	0.954	0.822	0
KLF6	8	0	0.414588	0.949	0.786	0
CD3D	8	0	0.411946	0.938	0.721	0
CBLB	8	0	0.411714	0.637	0.355	0
KLRC1	8	0	0.410461	0.263	0.083	0
CLIC1	8	0	0.405721	0.939	0.793	0
TAP1	8	0	0.395717	0.72	0.514	0
DRAP1	8	0	0.395447	0.844	0.639	0
STK17A	8	0	0.394293	0.863	0.63	0
PPP1R14B	8	0	0.392163	0.258	0.086	0
GIMAP7	8	0	0.388013	0.83	0.633	0
ANXA5	8	0	0.386179	0.7	0.411	0
EPSTI1	8	0	0.385054	0.451	0.203	0
HLA-A	8	0	0.384574	0.999	0.985	0
CKLF	8	0	0.38278	0.541	0.296	0
XAF1	8	0	0.38049	0.537	0.313	0
RGS10	8	0	0.378519	0.741	0.495	0
APOBEC3C	8	0	0.376987	0.534	0.276	0
MIR4435-2HG	8	0	0.373421	0.498	0.241	0
IRF7	8	0	0.372202	0.496	0.247	0
TRAC	8	0	0.372094	0.658	0.415	0
SAMSN1	8	0	0.367635	0.512	0.221	0
PSMB9	8	0	0.366231	0.876	0.73	0
CLEC2B	8	0	0.366225	0.82	0.608	0
TNFSF10	8	0	0.365296	0.431	0.192	0
PGAM1	8	0	0.364292	0.778	0.584	0
MIF	8	0	0.363881	0.94	0.863	0
RGS1	8	0	0.35875	0.456	0.221	0
IDH2	8	0	0.356317	0.664	0.418	0
GALM	8	0	0.354461	0.432	0.196	0
RARRES3	8	0	0.353242	0.885	0.759	0
ALDOA	8	0	0.353108	0.815	0.66	0
FAM102A	8	0	0.351504	0.461	0.208	0
LAPTM5	8	0	0.349745	0.952	0.863	0
SPOCK2	8	0	0.349496	0.789	0.555	0
ZYX	8	0	0.348663	0.742	0.521	0
RBPJ	8	0	0.347441	0.489	0.229	0
GCHFR	8	0	0.347281	0.417	0.215	0
LYST	8	0	0.347075	0.503	0.247	0
EIF4EBP1	8	0	0.341217	0.368	0.135	0
SP100	8	0	0.339954	0.77	0.56	0
CD96	8	0	0.33642	0.63	0.383	0
BCL2L11	8	0	0.334829	0.295	0.091	0
CCR5	8	0	0.3346	0.274	0.068	0
REEP5	8	0	0.33403	0.698	0.445	0
PRF1	8	0	0.326476	0.83	0.554	0
IFI35	8	0	0.326117	0.477	0.259	0
FAM129A	8	0	0.324733	0.512	0.257	0
POMP	8	0	0.320608	0.758	0.528	0
CORO1A	8	0	0.319803	0.964	0.893	0
TMSB4X	8	0	0.319728	0.999	0.992	0
GALNT2	8	0	0.317712	0.257	0.102	0
PLSCR1	8	0	0.317457	0.358	0.169	0
TC2N	8	0	0.317005	0.646	0.401	0
NAA50	8	0	0.316965	0.436	0.214	0
YARS	8	0	0.314857	0.558	0.309	0
CD52	8	0	0.302785	0.977	0.875	0
BNIP3L	8	0	0.302715	0.457	0.244	0
NCF1	8	0	0.301489	0.399	0.197	0
TXN	8	0	0.300745	0.751	0.514	0
PSMA7	8	0	0.297563	0.854	0.677	0
OCIAD2	8	0	0.296874	0.692	0.459	0
PTPN22	8	0	0.295659	0.469	0.243	0
SH3BGRL3	8	0	0.294223	0.993	0.95	0
CD99	8	0	0.293671	0.955	0.823	0
SLF1	8	0	0.291082	0.352	0.153	0
MYL6	8	0	0.286723	0.985	0.918	0
PDE4D	8	0	0.28518	0.404	0.191	0
SLA2	8	0	0.280443	0.425	0.216	0
LPIN2	8	0	0.280327	0.436	0.226	0
ARAP2	8	0	0.278185	0.506	0.277	0
CD58	8	0	0.271369	0.441	0.222	0
SLC16A3	8	0	0.268826	0.292	0.117	0
MYL12B	8	0	0.266706	0.943	0.834	0
GGA2	8	0	0.26518	0.339	0.155	0
HNRNPLL	8	0	0.260957	0.427	0.212	0
ACP5	8	0	0.260362	0.368	0.171	0
LEPROTL1	8	1.39062e-307	0.281302	0.815	0.603	3.03585e-303
CNN2	8	1.4601e-307	0.327695	0.812	0.646	3.18755e-303
RALA	8	1.14557e-306	0.293012	0.42	0.217	2.5009e-302
SRGN	8	1.31058e-303	0.269715	0.942	0.834	2.86112e-299
RGS2	8	8.66312e-303	0.342417	0.361	0.175	1.89125e-298
BHLHE40	8	3.03906e-301	0.299675	0.566	0.333	6.63458e-297
TNFAIP3	8	4.85169e-298	0.361347	0.793	0.608	1.05917e-293
PAG1	8	1.57416e-292	0.2548	0.452	0.242	3.43655e-288
PSME2	8	3.54883e-292	0.325339	0.842	0.696	7.74744e-288
SLC7A5	8	4.79329e-292	0.255016	0.346	0.164	1.04642e-287
S100A6	8	6.43339e-290	0.375383	0.976	0.905	1.40447e-285
PTK2B	8	2.72462e-287	0.260395	0.425	0.222	5.94812e-283
SEM1	8	7.73249e-286	0.282277	0.707	0.48	1.68808e-281
GBP4	8	1.74555e-278	0.304985	0.453	0.252	3.81071e-274
CYTIP	8	4.72654e-278	0.300488	0.75	0.553	1.03185e-273
STAT1	8	3.37618e-277	0.376902	0.601	0.396	7.37053e-273
OAS1	8	2.07983e-274	0.253002	0.272	0.119	4.54047e-270
IFI16	8	1.10419e-273	0.283302	0.617	0.396	2.41056e-269
IL32	8	3.1635e-270	0.271189	0.983	0.87	6.90623e-266
TAGLN2	8	9.55929e-268	0.304926	0.909	0.78	2.08689e-263
WIPF1	8	4.30832e-267	0.262604	0.764	0.56	9.40549e-263
HIF1A	8	9.31059e-267	0.267825	0.46	0.258	2.03259e-262
LAP3	8	1.354e-264	0.257776	0.412	0.22	2.95591e-260
ANXA2	8	7.3368e-261	0.313528	0.728	0.517	1.6017e-256
GYG1	8	1.17224e-259	0.269254	0.472	0.267	2.55912e-255
TBCD	8	7.75556e-258	0.252127	0.345	0.172	1.69312e-253
SELPLG	8	6.65805e-254	0.278141	0.694	0.485	1.45352e-249
ITGAE	8	7.62091e-254	0.255491	0.414	0.223	1.66372e-249
GLIPR1	8	5.40822e-253	0.286263	0.511	0.31	1.18067e-248
THEMIS	8	4.55567e-250	0.256979	0.396	0.213	9.94548e-246
CCDC167	8	1.34336e-246	0.264818	0.477	0.275	2.93269e-242
IFI27L2	8	7.24439e-244	0.254979	0.58	0.368	1.58152e-239
NOP10	8	1.62645e-243	0.265219	0.627	0.418	3.5507e-239
VDAC1	8	2.80567e-241	0.254444	0.569	0.36	6.12505e-237
EMB	8	1.62115e-239	0.259374	0.614	0.403	3.53914e-235
RASAL3	8	1.94888e-239	0.259295	0.705	0.499	4.2546e-235
MRPS6	8	9.04549e-239	0.268364	0.587	0.378	1.97472e-234
EZR	8	1.24609e-234	0.2982	0.761	0.559	2.72034e-230
SH2D2A	8	6.83783e-234	0.270685	0.554	0.35	1.49277e-229
GPI	8	3.32692e-233	0.349639	0.626	0.441	7.26301e-229
CCDC107	8	3.29372e-231	0.253354	0.578	0.37	7.19052e-227
PSMB8	8	3.1624e-229	0.264469	0.796	0.635	6.90384e-225
EIF2AK2	8	2.1641e-228	0.270034	0.41	0.232	4.72446e-224
IFITM1	8	1.27611e-227	0.278461	0.97	0.938	2.78587e-223
PRDX5	8	3.37585e-226	0.250463	0.716	0.522	7.36983e-222
KRAS	8	5.26844e-222	0.251401	0.556	0.356	1.15015e-217
MYH9	8	6.12151e-218	0.258201	0.833	0.67	1.33639e-213
ADGRE5	8	3.025e-207	0.254151	0.755	0.561	6.60387e-203
CXCR4	8	1.56424e-204	0.285994	0.819	0.649	3.41488e-200
RABAC1	8	1.05218e-200	0.257395	0.684	0.487	2.29701e-196
IFNG	8	3.73574e-198	0.291455	0.415	0.241	8.1555e-194
NOP58	8	2.20668e-189	0.256005	0.594	0.416	4.81741e-185
GIMAP4	8	6.45077e-183	0.260893	0.686	0.516	1.40827e-178
ALOX5AP	8	3.51525e-125	0.272188	0.596	0.468	7.67414e-121
GZMK	9	0	1.28898	0.877	0.311	0
LMNA	9	0	0.963954	0.386	0.147	0
HLA-DRA	9	0	0.927499	0.615	0.281	0
ANXA1	9	0	0.890617	0.849	0.699	0
HLA-DRB1	9	0	0.879718	0.733	0.444	0
CD74	9	0	0.828961	0.958	0.856	0
CXCR4	9	0	0.82127	0.89	0.645	0
CD8A	9	0	0.819675	0.848	0.404	0
RGCC	9	0	0.782374	0.445	0.226	0
CXCR3	9	0	0.773831	0.674	0.302	0
DUSP4	9	0	0.731754	0.445	0.15	0
HLA-DRB5	9	0	0.718497	0.565	0.316	0
EZR	9	0	0.708384	0.794	0.558	0
ITM2C	9	0	0.698758	0.429	0.157	0
CCL5	9	0	0.695911	0.989	0.709	0
CD8B	9	0	0.687945	0.803	0.368	0
S100A10	9	0	0.680331	0.935	0.825	0
CD44	9	0	0.659824	0.913	0.649	0
HLA-DPB1	9	0	0.656923	0.788	0.531	0
HLA-DQA1	9	0	0.652433	0.362	0.124	0
HLA-DPA1	9	0	0.63624	0.748	0.516	0
PLP2	9	0	0.62104	0.723	0.425	0
COTL1	9	0	0.588667	0.838	0.597	0
HLA-DQB1	9	0	0.588376	0.404	0.181	0
KLF6	9	0	0.578191	0.931	0.79	0
LAG3	9	0	0.552369	0.54	0.269	0
VIM	9	0	0.534672	0.973	0.869	0
DNAJB1	9	0	0.522903	0.777	0.597	0
FYN	9	0	0.511391	0.693	0.501	0
APOBEC3G	9	0	0.50473	0.661	0.464	0
LEPROTL1	9	0	0.503378	0.805	0.607	0
FAM102A	9	0	0.481741	0.436	0.213	0
PTMS	9	0	0.481715	0.434	0.227	0
HLA-DMA	9	0	0.455881	0.352	0.165	0
SRGN	9	0	0.389817	0.953	0.835	0
TIGIT	9	0	0.369098	0.452	0.24	0
SARAF	9	0	0.340977	0.966	0.906	0
UBC	9	0	0.330866	0.983	0.938	0
HLA-A	9	0	0.290474	0.999	0.985	0
OASL	9	1.96843e-306	0.415574	0.392	0.204	4.29728e-302
LYST	9	5.13859e-301	0.424689	0.451	0.255	1.12181e-296
CD99	9	2.48753e-296	0.359468	0.934	0.827	5.43053e-292
GGA2	9	3.33902e-295	0.401713	0.329	0.159	7.28942e-291
EIF4EBP1	9	8.86888e-294	0.380338	0.308	0.143	1.93616e-289
STK17A	9	1.43427e-286	0.364751	0.789	0.639	3.13115e-282
OAZ1	9	6.22625e-284	0.307269	0.936	0.871	1.35925e-279
LYAR	9	9.41347e-284	0.438282	0.575	0.383	2.05506e-279
CD27	9	3.30687e-272	0.458568	0.555	0.361	7.21923e-268
FAM129A	9	1.21853e-271	0.400907	0.453	0.266	2.66017e-267
CST7	9	2.9635e-265	0.326745	0.909	0.676	6.46961e-261
ANXA5	9	6.74468e-246	0.380863	0.6	0.423	1.47243e-241
CD2	9	1.14941e-234	0.313492	0.826	0.677	2.50929e-230
CCL4	9	1.77364e-232	0.527337	0.643	0.434	3.87203e-228
EOMES	9	1.6854e-226	0.381574	0.333	0.176	3.67939e-222
PTPRC	9	2.91329e-218	0.257894	0.933	0.874	6.36001e-214
CYTOR	9	1.3298e-208	0.352353	0.579	0.409	2.90308e-204
NAA50	9	2.08223e-204	0.360568	0.372	0.222	4.54572e-200
BTG1	9	7.56203e-204	0.259804	0.963	0.933	1.65087e-199
TBCD	9	1.31775e-201	0.342984	0.318	0.176	2.87678e-197
ADGRE5	9	1.30302e-200	0.407466	0.697	0.568	2.84462e-196
ITM2A	9	1.71865e-200	0.496871	0.579	0.437	3.752e-196
TAGLN2	9	1.42368e-198	0.513132	0.864	0.786	3.10803e-194
CRIP1	9	7.31175e-197	0.47148	0.698	0.584	1.59623e-192
CIB1	9	5.90796e-193	0.29902	0.742	0.63	1.28977e-188
IDS	9	8.10058e-192	0.370792	0.653	0.521	1.76844e-187
F2R	9	8.74724e-191	0.311521	0.337	0.19	1.90961e-186
TC2N	9	1.82922e-183	0.326497	0.557	0.412	3.99336e-179
GCHFR	9	1.49829e-176	0.372527	0.361	0.222	3.27091e-172
PDCD1	9	1.17088e-175	0.293163	0.253	0.126	2.55615e-171
CCSER2	9	3.46609e-175	0.340161	0.422	0.284	7.56682e-171
MYADM	9	3.48832e-173	0.490868	0.324	0.193	7.61536e-169
LDHA	9	1.35541e-172	0.277906	0.799	0.7	2.959e-168
TGIF1	9	5.21037e-171	0.351372	0.286	0.159	1.13747e-166
TMEM43	9	1.36458e-169	0.331303	0.295	0.167	2.97902e-165
CALM2	9	5.40217e-167	0.2671	0.801	0.701	1.17935e-162
ISG20	9	1.06537e-165	0.344315	0.72	0.63	2.32581e-161
PBXIP1	9	8.65442e-161	0.335961	0.558	0.424	1.88935e-156
RNF19A	9	4.19294e-160	0.32256	0.417	0.28	9.1536e-156
SLF1	9	5.86043e-159	0.295469	0.286	0.162	1.27939e-154
HNRNPLL	9	3.10847e-158	0.323849	0.352	0.221	6.7861e-154
SH2D1A	9	9.46277e-155	0.312495	0.438	0.302	2.06582e-150
FABP5	9	1.30792e-152	0.297702	0.309	0.181	2.85532e-148
CLEC2B	9	1.79415e-152	0.287121	0.724	0.619	3.91681e-148
GYG1	9	6.40105e-149	0.341563	0.402	0.276	1.39741e-144
OCIAD2	9	3.91888e-147	0.278875	0.594	0.471	8.55531e-143
CCDC167	9	1.16266e-145	0.315331	0.412	0.283	2.5382e-141
RGS1	9	5.64029e-145	0.330863	0.37	0.231	1.23133e-140
PPP1R16B	9	5.30862e-142	0.281966	0.272	0.156	1.15892e-137
SAMSN1	9	1.29751e-141	0.276899	0.367	0.237	2.8326e-137
S100A6	9	7.6848e-141	0.252549	0.961	0.908	1.67767e-136
PGK1	9	1.35906e-138	0.253823	0.762	0.676	2.96695e-134
DUSP2	9	1.24901e-134	0.288022	0.668	0.538	2.72671e-130
TMEM50A	9	1.72848e-133	0.274692	0.661	0.564	3.77345e-129
FAM160B1	9	5.84517e-133	0.251628	0.254	0.144	1.27606e-128
RABAC1	9	3.48039e-131	0.295547	0.599	0.497	7.59805e-127
REEP5	9	7.26399e-128	0.258306	0.572	0.459	1.5858e-123
ARID5A	9	8.18302e-128	0.27003	0.455	0.333	1.78644e-123
MCUB	9	9.89295e-128	0.277977	0.565	0.454	2.15973e-123
EML4	9	4.69947e-127	0.252299	0.565	0.451	1.02594e-122
GABARAPL1	9	2.33158e-125	0.303287	0.323	0.207	5.09007e-121
HERPUD1	9	6.06879e-123	0.30264	0.553	0.451	1.32488e-118
GZMA	9	6.87451e-123	0.254986	0.822	0.655	1.50077e-118
PDCD4	9	3.03181e-122	0.27974	0.558	0.45	6.61875e-118
TSC22D3	9	1.07662e-119	0.250042	0.865	0.785	2.35037e-115
ALOX5AP	9	2.68645e-115	0.307404	0.582	0.471	5.86479e-111
TNFAIP3	9	1.91648e-112	0.284347	0.705	0.618	4.18388e-108
GPR183	9	5.01411e-109	0.338487	0.289	0.184	1.09463e-104
YPEL5	9	1.69814e-106	0.280101	0.491	0.392	3.7072e-102
TUBB4B	9	4.11416e-105	0.286676	0.529	0.425	8.98161e-101
ANXA2	9	5.30183e-103	0.308389	0.628	0.528	1.15744e-98
SLA2	9	8.73963e-99	0.274377	0.328	0.227	1.90795e-94
ATP2B1	9	7.61841e-98	0.318733	0.294	0.197	1.66318e-93
PDE4B	9	4.6406e-93	0.265614	0.334	0.232	1.01309e-88
MTRNR2L8	9	4.24825e-92	0.3693	0.415	0.307	9.27435e-88
AHNAK	9	1.47977e-91	0.305974	0.732	0.656	3.23047e-87
IFNG	9	2.00183e-90	0.33677	0.354	0.248	4.37019e-86
NOP58	9	2.19764e-89	0.251399	0.513	0.425	4.79767e-85
ODC1	9	2.99714e-83	0.270033	0.456	0.372	6.54306e-79
SYTL3	9	3.0359e-81	0.322882	0.388	0.3	6.62767e-77
PIK3R1	9	3.00497e-68	0.270243	0.451	0.379	6.56016e-64
RHOB	9	3.01726e-47	0.298346	0.261	0.196	6.58697e-43
GZMH	10	0	1.19849	0.937	0.418	0
CD8B	10	0	1.03154	0.84	0.314	0
CD8A	10	0	0.93704	0.874	0.352	0
NKG7	10	0	0.923071	0.997	0.627	0
PLEK	10	0	0.840433	0.751	0.248	0
KLRG1	10	0	0.83404	0.721	0.264	0
CMC1	10	0	0.818482	0.659	0.284	0
FCRL6	10	0	0.782373	0.635	0.146	0
ADGRG1	10	0	0.724049	0.655	0.189	0
FGFBP2	10	0	0.686897	0.722	0.238	0
HLA-DPB1	10	0	0.602822	0.856	0.49	0
KLRD1	10	0	0.600334	0.8	0.315	0
GZMM	10	0	0.592839	0.906	0.586	0
HLA-DPA1	10	0	0.576484	0.84	0.473	0
CST7	10	0	0.569877	0.977	0.638	0
CD3G	10	0	0.559569	0.846	0.554	0
CX3CR1	10	0	0.548293	0.466	0.119	0
CCL5	10	0	0.545004	0.997	0.678	0
TRG-AS1	10	0	0.543214	0.403	0.146	0
LINC02446	10	0	0.537427	0.317	0.08	0
ZEB2	10	0	0.51196	0.586	0.241	0
FGR	10	0	0.509831	0.515	0.154	0
HCST	10	0	0.508868	0.977	0.824	0
MT2A	10	0	0.498614	0.839	0.551	0
TBX21	10	0	0.497405	0.617	0.28	0
CTSW	10	0	0.49428	0.932	0.535	0
DUSP2	10	0	0.492057	0.721	0.513	0
SLC9A3R1	10	0	0.48476	0.857	0.588	0
LITAF	10	0	0.475699	0.905	0.67	0
S1PR5	10	0	0.467338	0.491	0.146	0
CD3D	10	0	0.453458	0.95	0.699	0
ANXA6	10	0	0.445306	0.831	0.602	0
LAIR2	10	0	0.443583	0.276	0.097	0
CD160	10	0	0.443153	0.312	0.083	0
ABI3	10	0	0.427618	0.48	0.224	0
HLA-C	10	0	0.414875	0.999	0.984	0
HLA-DRB5	10	0	0.411792	0.594	0.283	0
ITGB2	10	0	0.407157	0.949	0.754	0
RASSF1	10	0	0.401676	0.593	0.325	0
CD3E	10	0	0.398089	0.979	0.803	0
TTC38	10	0	0.397445	0.484	0.18	0
FLNA	10	0	0.395066	0.857	0.633	0
MYO1G	10	0	0.392625	0.653	0.409	0
IL32	10	0	0.390944	0.991	0.858	0
KLF2	10	0	0.389734	0.876	0.655	0
PATL2	10	0	0.384975	0.315	0.124	0
CD52	10	0	0.384796	0.972	0.866	0
TGFBR3	10	0	0.38266	0.434	0.187	0
ITGAL	10	0	0.377852	0.57	0.324	0
IFNG	10	0	0.372152	0.423	0.223	0
ITGB7	10	0	0.37107	0.644	0.411	0
C12orf75	10	0	0.367006	0.72	0.442	0
TPST2	10	0	0.359228	0.544	0.302	0
CALR	10	0	0.357173	0.806	0.632	0
BIN2	10	0	0.354016	0.782	0.568	0
C1orf21	10	0	0.349234	0.398	0.154	0
RARRES3	10	0	0.348854	0.916	0.741	0
PRSS23	10	0	0.348545	0.388	0.134	0
PTPN6	10	0	0.343896	0.562	0.349	0
RAB29	10	0	0.342975	0.507	0.291	0
LPCAT1	10	0	0.337276	0.405	0.185	0
PRKCB	10	0	0.3341	0.457	0.256	0
EFHD2	10	0	0.330907	0.585	0.323	0
SLAMF7	10	0	0.33024	0.341	0.136	0
RNF167	10	0	0.327697	0.604	0.409	0
FCGR3A	10	0	0.320425	0.516	0.199	0
SAMD3	10	0	0.31995	0.552	0.327	0
RAP1B	10	0	0.314987	0.854	0.666	0
TSEN54	10	0	0.310892	0.487	0.28	0
SH3BGRL3	10	0	0.307598	0.994	0.946	0
PPP1CA	10	0	0.304135	0.866	0.675	0
HLA-B	10	0	0.303656	1	0.994	0
ZBTB38	10	0	0.30312	0.453	0.269	0
B2M	10	0	0.300591	1	0.998	0
SSBP4	10	0	0.299211	0.512	0.33	0
HLA-DRB1	10	0	0.298446	0.75	0.41	0
MYL12A	10	0	0.296975	0.981	0.899	0
CTSC	10	0	0.294684	0.752	0.521	0
MATK	10	0	0.291712	0.645	0.351	0
PSMB9	10	0	0.288911	0.899	0.712	0
ARHGAP25	10	0	0.287782	0.417	0.239	0
SUN2	10	0	0.287615	0.818	0.641	0
CALM1	10	0	0.285463	0.986	0.92	0
PPP1R18	10	0	0.282086	0.702	0.506	0
PPP2R2B	10	0	0.279471	0.265	0.096	0
PLEKHF1	10	0	0.278142	0.336	0.174	0
AC116366.3	10	0	0.275675	0.453	0.274	0
CD244	10	0	0.273677	0.27	0.096	0
APMAP	10	0	0.273518	0.672	0.433	0
PDIA3	10	0	0.271506	0.808	0.635	0
LCK	10	0	0.266441	0.865	0.703	0
PRF1	10	0	0.266192	0.864	0.522	0
PFN1	10	0	0.265283	0.997	0.964	0
AOAH	10	0	0.264128	0.444	0.228	0
C12orf57	10	0	0.263923	0.84	0.684	0
PSME1	10	0	0.260896	0.955	0.846	0
SASH3	10	0	0.260606	0.559	0.381	0
IER2	10	0	0.260449	0.86	0.712	0
GZMA	10	0	0.259759	0.964	0.609	0
IFITM2	10	0	0.259253	0.942	0.817	0
CDC25B	10	0	0.25651	0.547	0.377	0
CISD3	10	0	0.256335	0.42	0.264	0
SYNE1	10	0	0.255656	0.556	0.357	0
BTN3A2	10	0	0.254866	0.586	0.414	0
SPN	10	0	0.254567	0.515	0.342	0
CCL4	10	0	0.252431	0.732	0.394	0
RAB37	10	0	0.251818	0.332	0.173	0
LY9	10	0	0.25167	0.337	0.185	0
CASP1	10	2.80296e-293	0.254439	0.416	0.27	6.11915e-289
FGFBP2	11	2.24861e-231	0.678022	0.653	0.31	4.90895e-227
NKG7	11	3.00482e-216	0.510482	0.984	0.681	6.55981e-212
GNLY	11	1.56967e-176	0.418082	0.743	0.396	3.42675e-172
GZMH	11	7.94195e-164	0.567325	0.779	0.497	1.73381e-159
RPS26	11	2.21646e-117	0.281368	0.979	0.977	4.83876e-113
CTSW	11	5.05077e-88	0.400137	0.774	0.596	1.10263e-83
CST7	11	2.64051e-62	0.293926	0.838	0.691	5.76449e-58
RPS4Y1	11	1.90399e-44	0.298619	0.724	0.644	4.15659e-40
H3F3B	11	2.24866e-42	0.2676	0.948	0.978	4.90905e-38
S1PR5	11	9.34878e-39	0.395205	0.311	0.2	2.04093e-34
FLNA	11	4.54998e-38	0.383692	0.685	0.67	9.93307e-34
ZEB2	11	1.13144e-34	0.402174	0.399	0.296	2.47004e-30
TGFBR3	11	6.058e-33	0.382368	0.32	0.225	1.32252e-28
PLEK	11	4.81578e-32	0.357862	0.44	0.329	1.05133e-27
KLRD1	11	1.14073e-29	0.291435	0.518	0.392	2.49033e-25
ADGRG1	11	6.025e-29	0.312666	0.37	0.263	1.31532e-24
GZMM	11	7.25356e-27	0.305444	0.672	0.638	1.58352e-22
KLRG1	11	1.26033e-26	0.34898	0.422	0.337	2.75143e-22
EFHD2	11	3.10819e-26	0.380373	0.445	0.365	6.7855e-22
HOPX	11	1.50194e-24	0.305833	0.515	0.419	3.2789e-20
HIST1H1E	11	3.58344e-24	0.556069	0.405	0.338	7.82301e-20
PRSS23	11	6.46531e-24	0.28981	0.258	0.174	1.41144e-19
LITAF	11	1.09369e-20	0.276144	0.692	0.71	2.38764e-16
FCRL6	11	2.31137e-20	0.324912	0.305	0.225	5.04595e-16
MATK	11	1.06786e-19	0.317852	0.46	0.399	2.33124e-15
DUSP2	11	1.31745e-16	0.350638	0.572	0.547	2.87613e-12
KLRB1	11	1.57756e-15	0.326347	0.454	0.394	3.44397e-11
SYNE1	11	9.32446e-15	0.360591	0.43	0.389	2.03562e-10
C1orf21	11	9.48222e-15	0.307457	0.252	0.193	2.07006e-10
TBX21	11	3.37886e-14	0.306384	0.393	0.335	7.37639e-10
CMC1	11	7.23768e-13	0.430834	0.391	0.345	1.58006e-08
MAP3K8	11	7.43683e-13	0.341128	0.297	0.244	1.62354e-08
ITGAL	11	1.73799e-11	0.283582	0.402	0.364	3.79421e-07
NR4A2	11	1.88815e-11	0.389919	0.319	0.281	4.12202e-07
RASSF1	11	9.3562e-11	0.324822	0.399	0.369	2.04255e-06
C12orf75	11	1.47511e-07	0.254024	0.492	0.488	0.00322032
KLF3	11	9.28985e-07	0.293595	0.362	0.347	0.0202807
PLAC8	11	0.000310426	0.250047	0.326	0.308	1
STMN1	12	0	2.35203	0.838	0.16	0
TYMS	12	0	1.96649	0.739	0.015	0
TUBA1B	12	0	1.89907	0.851	0.45	0
TUBB	12	0	1.83374	0.87	0.512	0
HIST1H4C	12	0	1.63508	0.779	0.534	0
HMGB2	12	0	1.58258	0.844	0.454	0
MKI67	12	0	1.45997	0.607	0.013	0
H2AFZ	12	0	1.45539	0.861	0.565	0
PCNA	12	0	1.39417	0.687	0.105	0
DUT	12	0	1.29914	0.777	0.362	0
HMGN2	12	0	1.28834	0.888	0.748	0
UBE2C	12	0	1.21962	0.461	0.004	0
NUSAP1	12	0	1.20193	0.563	0.028	0
GAPDH	12	0	1.17148	0.996	0.945	0
MCM7	12	0	1.1468	0.661	0.101	0
TK1	12	0	1.13119	0.539	0.012	0
TOP2A	12	0	1.11666	0.478	0.016	0
CENPF	12	0	1.07557	0.475	0.023	0
CDT1	12	0	1.03549	0.577	0.012	0
HMGB1	12	0	1.0195	0.946	0.891	0
MCM5	12	0	1.01339	0.634	0.106	0
CENPM	12	0	0.999145	0.577	0.043	0
FABP5	12	0	0.978567	0.634	0.169	0
TPI1	12	0	0.957943	0.907	0.728	0
PTTG1	12	0	0.938053	0.569	0.125	0
SLC25A5	12	0	0.934363	0.833	0.616	0
ASF1B	12	0	0.932508	0.512	0.014	0
PKM	12	0	0.914441	0.863	0.62	0
SMC4	12	0	0.906478	0.618	0.151	0
H2AFV	12	0	0.905282	0.787	0.519	0
CLSPN	12	0	0.896019	0.547	0.015	0
COTL1	12	0	0.895364	0.874	0.603	0
HIST1H1B	12	0	0.892746	0.368	0.02	0
NASP	12	0	0.887841	0.7	0.263	0
ENO1	12	0	0.884177	0.885	0.713	0
RAN	12	0	0.8781	0.832	0.654	0
CDK1	12	0	0.870834	0.466	0.008	0
CARHSP1	12	0	0.870425	0.687	0.238	0
PKMYT1	12	0	0.869505	0.463	0.003	0
TMPO	12	0	0.867434	0.654	0.199	0
CKS1B	12	0	0.866971	0.53	0.056	0
TXN	12	0	0.855179	0.805	0.522	0
DHFR	12	0	0.852964	0.518	0.03	0
CENPU	12	0	0.846838	0.544	0.022	0
DEK	12	0	0.844728	0.793	0.519	0
FEN1	12	0	0.835124	0.538	0.048	0
ZWINT	12	0	0.826049	0.513	0.011	0
BIRC5	12	0	0.825873	0.414	0.004	0
LDHA	12	0	0.815563	0.883	0.699	0
HLA-DRA	12	0	0.8141	0.667	0.289	0
TMEM106C	12	0	0.80819	0.589	0.132	0
RANBP1	12	0	0.801972	0.692	0.334	0
MCM3	12	0	0.801057	0.598	0.117	0
LMNB1	12	0	0.797015	0.606	0.121	0
H2AFX	12	0	0.791775	0.58	0.213	0
RPA3	12	0	0.789679	0.649	0.22	0
RRM2	12	0	0.788764	0.426	0.01	0
NUDT1	12	0	0.788363	0.643	0.177	0
GINS2	12	0	0.785694	0.488	0.011	0
MT2A	12	0	0.783207	0.828	0.587	0
DNAJC9	12	0	0.781849	0.63	0.175	0
CKS2	12	0	0.780709	0.497	0.084	0
UHRF1	12	0	0.780504	0.481	0.004	0
IDH2	12	0	0.766782	0.746	0.424	0
TPX2	12	0	0.758955	0.426	0.018	0
ASPM	12	0	0.757763	0.37	0.006	0
PGAM1	12	0	0.753471	0.809	0.59	0
JPT1	12	0	0.753457	0.706	0.383	0
CCNA2	12	0	0.7514	0.399	0.004	0
SMC2	12	0	0.750511	0.539	0.052	0
RRM1	12	0	0.735892	0.543	0.085	0
TUBB4B	12	0	0.733678	0.686	0.421	0
ANP32B	12	0	0.731795	0.82	0.637	0
H2AFY	12	0	0.730485	0.705	0.333	0
LIG1	12	0	0.722908	0.55	0.078	0
CD74	12	0	0.718423	0.96	0.859	0
ANXA5	12	0	0.71787	0.75	0.421	0
CENPW	12	0	0.716157	0.484	0.022	0
CDCA7	12	0	0.710082	0.506	0.047	0
MCM2	12	0	0.706176	0.487	0.023	0
DNMT1	12	0	0.703824	0.68	0.267	0
COX5A	12	0	0.70272	0.801	0.582	0
PHF19	12	0	0.70264	0.527	0.081	0
COX8A	12	0	0.699858	0.817	0.673	0
HIST1H3B	12	0	0.69957	0.289	0.006	0
KIFC1	12	0	0.699069	0.414	0.005	0
SLBP	12	0	0.69547	0.637	0.267	0
HSPD1	12	0	0.693931	0.636	0.304	0
TPM4	12	0	0.689343	0.674	0.297	0
ACTG1	12	0	0.686379	0.981	0.927	0
CDKN3	12	0	0.683647	0.425	0.016	0
SNRPG	12	0	0.68127	0.747	0.489	0
HNRNPAB	12	0	0.679776	0.614	0.206	0
ATAD2	12	0	0.678227	0.518	0.079	0
SIVA1	12	0	0.673824	0.705	0.386	0
PRDX3	12	0	0.673802	0.581	0.166	0
PPIA	12	0	0.673575	0.952	0.928	0
ACTB	12	0	0.669455	0.999	0.992	0
MCM4	12	0	0.667085	0.498	0.031	0
KIF22	12	0	0.666125	0.584	0.174	0
HSP90AA1	12	0	0.663166	0.919	0.847	0
VIM	12	0	0.661697	0.959	0.873	0
SNRPB	12	0	0.656131	0.767	0.545	0
TALDO1	12	0	0.65212	0.698	0.382	0
MIR4435-2HG	12	0	0.646702	0.642	0.245	0
ANP32E	12	0	0.63983	0.621	0.251	0
MTHFD2	12	0	0.638824	0.575	0.192	0
ATP5MC3	12	0	0.635174	0.81	0.655	0
MAD2L1	12	0	0.632787	0.473	0.051	0
USP1	12	0	0.632162	0.597	0.197	0
DDX39A	12	0	0.625169	0.676	0.326	0
HIST1H1D	12	0	0.623717	0.494	0.191	0
SAC3D1	12	0	0.622126	0.438	0.038	0
MCM6	12	0	0.616653	0.495	0.069	0
WDR34	12	0	0.615849	0.463	0.026	0
DTYMK	12	0	0.615124	0.526	0.102	0
HELLS	12	0	0.61463	0.467	0.043	0
FBXO5	12	0	0.613479	0.39	0.032	0
SAE1	12	0	0.611812	0.599	0.198	0
CDCA5	12	0	0.610436	0.378	0.004	0
EZH2	12	0	0.607828	0.486	0.066	0
PRDX1	12	0	0.607248	0.716	0.463	0
CCNB2	12	0	0.604109	0.343	0.004	0
AURKB	12	0	0.599853	0.344	0.005	0
HNRNPF	12	0	0.5991	0.753	0.543	0
PSMB2	12	0	0.59591	0.683	0.35	0
PSME2	12	0	0.594897	0.848	0.703	0
GMNN	12	0	0.593319	0.46	0.046	0
SMC1A	12	0	0.590965	0.552	0.154	0
UBE2T	12	0	0.58494	0.416	0.021	0
SMC3	12	0	0.584842	0.612	0.21	0
GNG5	12	0	0.582087	0.768	0.571	0
CDCA8	12	0	0.581159	0.351	0.008	0
NUCKS1	12	0	0.575618	0.724	0.467	0
CENPN	12	0	0.568795	0.449	0.029	0
NAP1L1	12	0	0.568705	0.756	0.524	0
FANCI	12	0	0.565885	0.435	0.024	0
KPNA2	12	0	0.565735	0.452	0.126	0
EIF4A3	12	0	0.563945	0.561	0.195	0
CDC20	12	0	0.562818	0.267	0.003	0
HMGB3	12	0	0.562464	0.408	0.032	0
RAD21	12	0	0.562055	0.721	0.446	0
TXNDC17	12	0	0.558626	0.591	0.213	0
DDB2	12	0	0.554567	0.507	0.157	0
PFN1	12	0	0.554419	0.991	0.968	0
CORO1A	12	0	0.553812	0.945	0.897	0
CHCHD2	12	0	0.553709	0.88	0.847	0
PCLAF	12	0	0.551711	0.4	0.007	0
FDXR	12	0	0.549987	0.3	0.042	0
KNL1	12	0	0.5492	0.368	0.012	0
CACYBP	12	0	0.548675	0.7	0.41	0
PSMB3	12	0	0.548637	0.758	0.531	0
RAD51AP1	12	0	0.545627	0.399	0.008	0
IFI16	12	0	0.544842	0.709	0.401	0
NCAPH	12	0	0.544268	0.375	0.015	0
SEM1	12	0	0.540833	0.73	0.489	0
PARP1	12	0	0.539825	0.652	0.324	0
CBX3	12	0	0.53896	0.716	0.446	0
GTSE1	12	0	0.53533	0.339	0.003	0
LSM2	12	0	0.532181	0.624	0.307	0
CENPX	12	0	0.531959	0.59	0.222	0
HNRNPA2B1	12	0	0.528734	0.893	0.864	0
HMGA1	12	0	0.527567	0.498	0.16	0
CXCR6	12	0	0.526403	0.43	0.142	0
MRPL51	12	0	0.5256	0.649	0.33	0
CLTA	12	0	0.524196	0.667	0.345	0
SNRPD1	12	0	0.52413	0.684	0.398	0
RNASEH2A	12	0	0.523245	0.469	0.065	0
C19orf48	12	0	0.521873	0.461	0.087	0
SHMT2	12	0	0.519474	0.531	0.18	0
NDC80	12	0	0.517589	0.388	0.037	0
ACOT7	12	0	0.516932	0.477	0.075	0
SNRNP25	12	0	0.516711	0.474	0.082	0
YWHAE	12	0	0.516648	0.594	0.234	0
YWHAH	12	0	0.516413	0.63	0.278	0
CFL1	12	0	0.516032	0.969	0.939	0
HPRT1	12	0	0.514014	0.59	0.227	0
LSM4	12	0	0.513373	0.638	0.329	0
TUBA1C	12	0	0.512215	0.473	0.162	0
CCNB1	12	0	0.509622	0.266	0.01	0
CENPE	12	0	0.507688	0.304	0.018	0
CCDC167	12	0	0.506935	0.636	0.276	0
SSRP1	12	0	0.503938	0.573	0.224	0
NUDT21	12	0	0.502896	0.628	0.292	0
CKAP2L	12	0	0.502392	0.327	0.004	0
PTMA	12	0	0.500745	0.985	0.986	0
VDAC1	12	0	0.500675	0.66	0.365	0
CBX5	12	0	0.499198	0.491	0.098	0
PSMA4	12	0	0.49762	0.652	0.345	0
GALM	12	0	0.496169	0.521	0.202	0
PSMA7	12	0	0.496	0.814	0.687	0
CDKN1A	12	0	0.495516	0.264	0.06	0
TFDP1	12	0	0.495405	0.485	0.11	0
RFC4	12	0	0.493388	0.445	0.066	0
PSMC3	12	0	0.492911	0.647	0.309	0
CCDC34	12	0	0.492019	0.374	0.025	0
TACC3	12	0	0.490907	0.497	0.154	0
SKA2	12	0	0.49001	0.525	0.148	0
GGH	12	0	0.48861	0.388	0.014	0
CDK4	12	0	0.48848	0.504	0.144	0
TCF19	12	0	0.488323	0.416	0.025	0
CYTOR	12	0	0.487665	0.73	0.407	0
CDC45	12	0	0.486209	0.372	0.004	0
KIF20B	12	0	0.485139	0.457	0.105	0
MIF	12	0	0.483838	0.893	0.869	0
HSPB11	12	0	0.477411	0.627	0.287	0
NCAPG	12	0	0.477392	0.336	0.008	0
NSD2	12	0	0.475117	0.449	0.071	0
MTHFD1	12	0	0.468239	0.433	0.075	0
MRPL37	12	0	0.468009	0.501	0.166	0
CD70	12	0	0.466685	0.264	0.061	0
CD38	12	0	0.465678	0.454	0.168	0
MYL6	12	0	0.463543	0.943	0.923	0
CENPH	12	0	0.46321	0.425	0.04	0
HIRIP3	12	0	0.462387	0.45	0.07	0
SPC25	12	0	0.461385	0.325	0.002	0
YEATS4	12	0	0.458748	0.489	0.113	0
BRCA1	12	0	0.452885	0.365	0.011	0
MYBL2	12	0	0.45231	0.332	0.003	0
DLGAP5	12	0	0.451177	0.272	0.003	0
KIF11	12	0	0.451033	0.321	0.01	0
MT1E	12	0	0.448538	0.453	0.168	0
CHEK1	12	0	0.44693	0.393	0.016	0
GSTO1	12	0	0.44618	0.592	0.259	0
FDPS	12	0	0.445989	0.613	0.276	0
PPIF	12	0	0.443902	0.44	0.111	0
GGCT	12	0	0.443418	0.48	0.138	0
CHAF1A	12	0	0.442293	0.382	0.03	0
CDCA2	12	0	0.441377	0.289	0.005	0
CENPK	12	0	0.440501	0.483	0.106	0
RFC2	12	0	0.438934	0.449	0.083	0
HADH	12	0	0.438924	0.443	0.095	0
RAD51C	12	0	0.438842	0.471	0.112	0
PRKDC	12	0	0.435444	0.552	0.214	0
CDCA3	12	0	0.43372	0.274	0.003	0
CENPA	12	0	0.43277	0.27	0.003	0
ATAD5	12	0	0.429864	0.357	0.025	0
COPS3	12	0	0.42936	0.545	0.216	0
DNPH1	12	0	0.428581	0.526	0.209	0
PAICS	12	0	0.426254	0.389	0.07	0
LIMS1	12	0	0.424518	0.546	0.233	0
CDC6	12	0	0.423888	0.327	0.005	0
RACGAP1	12	0	0.423072	0.327	0.028	0
TROAP	12	0	0.422938	0.279	0.004	0
PAQR4	12	0	0.422777	0.385	0.027	0
MAD2L2	12	0	0.421556	0.561	0.223	0
IMPDH2	12	0	0.420157	0.518	0.22	0
ACAT2	12	0	0.419362	0.485	0.145	0
SUPT16H	12	0	0.418324	0.518	0.186	0
RBBP8	12	0	0.417071	0.378	0.031	0
UBE2A	12	0	0.414924	0.578	0.242	0
HJURP	12	0	0.408695	0.272	0.002	0
DCTPP1	12	0	0.406411	0.451	0.141	0
PMVK	12	0	0.405488	0.5	0.163	0
TIMELESS	12	0	0.405441	0.361	0.022	0
KIF23	12	0	0.404899	0.283	0.003	0
FAM111B	12	0	0.400799	0.287	0.003	0
DTL	12	0	0.399961	0.324	0.004	0
CTLA4	12	0	0.398242	0.428	0.135	0
HINT2	12	0	0.392676	0.548	0.224	0
KIF2C	12	0	0.392487	0.286	0.003	0
CDCA4	12	0	0.390588	0.397	0.066	0
WARS	12	0	0.388989	0.38	0.132	0
ORC6	12	0	0.388555	0.325	0.012	0
UQCC2	12	0	0.386096	0.492	0.155	0
HAT1	12	0	0.384819	0.457	0.136	0
AHCY	12	0	0.384392	0.38	0.097	0
BAZ1B	12	0	0.38197	0.516	0.184	0
NCAPD3	12	0	0.379367	0.381	0.064	0
NRM	12	0	0.378688	0.36	0.05	0
[truncated: 1,516 more rows]
