# Supplementary material for: Distinct molecular and immune hallmarks of inflammatory arthritis induced by immune checkpoint inhibitors for cancer therapy
Source: Nat Commun. 2022 Apr 12;13:1970. doi: 10.1038/s41467-022-29539-3 (PMC9005525; doi:10.1038/s41467-022-29539-3)
Supplement: Supplementary file 8 — Supplementary Data file 4 [file 41467_2022_29539_MOESM8_ESM.xlsx]

## Sheet: Sup_Data_file_4
Supplementary Data file 4. Differentially expressed genes in regulatory T cell subclusters. P-value was calculated using Wilcoxon Rank Sum test. P-adj value is false discovery rate adjusted P-value.
Gene	Cluster	P_value	Avg_logFC	pct.1	pct.2	Adjusted_P_Value
CD52	1	1.02065e-103	0.690135	0.984	0.933	2.22819e-99
RPS3A	1	8.26531e-102	0.472483	0.998	0.987	1.8044e-97
RPL34	1	9.0767e-96	0.428647	0.995	0.988	1.98153e-91
RPL30	1	1.20138e-90	0.403975	0.996	0.991	2.62273e-86
RPL32	1	6.88357e-90	0.410879	0.993	0.985	1.50275e-85
RPL11	1	9.08516e-87	0.36965	0.995	0.995	1.98338e-82
RPL18A	1	6.55588e-82	0.396206	0.991	0.988	1.43121e-77
RPS8	1	1.2993e-81	0.39741	1	0.989	2.83651e-77
EEF1A1	1	1.69855e-81	0.39622	1	0.997	3.70811e-77
RPL19	1	5.3975e-79	0.355761	0.991	0.989	1.17833e-74
RPS27	1	1.58465e-75	0.456331	0.991	0.992	3.45946e-71
RPL13	1	9.36006e-75	0.383289	0.995	0.997	2.04339e-70
RPS21	1	1.54845e-73	0.449569	0.988	0.972	3.38041e-69
TXNIP	1	4.36248e-71	0.736143	0.939	0.819	9.52373e-67
RPS28	1	5.33605e-71	0.332413	0.996	0.985	1.16491e-66
RPS23	1	7.40066e-70	0.356878	0.991	0.979	1.61564e-65
RPS13	1	6.10464e-69	0.396925	0.986	0.976	1.3327e-64
RPS6	1	6.83817e-68	0.445287	0.982	0.981	1.49284e-63
RPL37	1	1.15541e-67	0.376531	0.995	0.981	2.52238e-63
RPS12	1	4.39553e-67	0.386913	0.995	0.988	9.59587e-63
RPL10	1	1.62026e-66	0.331759	0.993	0.995	3.5372e-62
RPL29	1	2.25012e-66	0.360213	0.991	0.968	4.91224e-62
RPL3	1	3.50607e-65	0.44917	0.979	0.973	7.65409e-61
RPLP2	1	3.7398e-65	0.371408	0.993	0.979	8.16435e-61
RPS3	1	1.54896e-64	0.321905	0.998	0.989	3.38153e-60
RPL8	1	7.66921e-64	0.393144	0.989	0.981	1.67427e-59
RPL22	1	1.24667e-60	0.400368	0.98	0.956	2.7216e-56
RPL6	1	3.6835e-60	0.343686	0.991	0.978	8.04145e-56
RPL39	1	1.22952e-59	0.36177	0.993	0.987	2.68417e-55
RPL5	1	2.1867e-58	0.391736	0.975	0.967	4.77379e-54
RPL36	1	3.32509e-58	0.357148	0.979	0.974	7.25901e-54
RPL35A	1	1.73339e-57	0.302658	0.991	0.978	3.78416e-53
AES	1	1.95001e-57	0.577188	0.886	0.779	4.25706e-53
RPS18	1	2.1306e-56	0.420314	0.988	0.981	4.65132e-52
CDC25B	1	2.70024e-56	0.703677	0.61	0.32	5.8949e-52
JUNB	1	2.10515e-55	0.848601	0.907	0.865	4.59576e-51
RPS14	1	9.64759e-53	0.29503	0.988	0.984	2.10617e-48
RPS7	1	2.02509e-50	0.28665	0.98	0.978	4.42098e-46
RPS27A	1	1.22587e-49	0.281798	0.996	0.989	2.67619e-45
RPL21	1	1.38533e-49	0.378889	0.97	0.968	3.0243e-45
RPS15	1	2.52115e-49	0.255638	0.989	0.992	5.50392e-45
RPS15A	1	6.06226e-47	0.272596	0.998	0.99	1.32345e-42
RPS25	1	3.3632e-46	0.299627	0.984	0.974	7.34221e-42
RPS5	1	2.14751e-43	0.343406	0.964	0.954	4.68823e-39
RPS4X	1	2.80627e-41	0.312295	0.984	0.982	6.12636e-37
RPL23A	1	6.3927e-41	0.316738	0.975	0.971	1.39559e-36
NACA	1	1.13393e-39	0.274734	0.982	0.966	2.47548e-35
MAL	1	9.15721e-39	0.649836	0.412	0.172	1.99911e-34
RPL9	1	2.21296e-37	0.328803	0.971	0.966	4.83112e-33
EEF1B2	1	7.50173e-37	0.398558	0.918	0.879	1.6377e-32
AC119396.1	1	4.53749e-36	0.440555	0.294	0.095	9.90579e-32
RPL10A	1	7.99127e-36	0.343054	0.957	0.944	1.74458e-31
RASGRP2	1	9.69694e-36	0.560238	0.463	0.237	2.11694e-31
RPS29	1	4.8895e-35	0.370693	0.963	0.948	1.06743e-30
RPSA	1	2.50289e-33	0.278735	0.966	0.965	5.46405e-29
LEF1	1	2.61775e-32	0.543757	0.565	0.336	5.71481e-28
RPL4	1	4.13432e-32	0.350391	0.929	0.928	9.02563e-28
LDHB	1	1.4052e-29	0.390678	0.882	0.845	3.06769e-25
EVL	1	5.5964e-29	0.404688	0.856	0.776	1.22175e-24
IER2	1	7.14952e-29	0.518456	0.786	0.653	1.56081e-24
RPL26	1	3.26248e-27	0.29885	0.961	0.931	7.12231e-23
TRAF3IP3	1	3.41666e-25	0.454951	0.706	0.589	7.4589e-21
DUSP1	1	9.1082e-25	0.66279	0.742	0.628	1.98841e-20
EEF2	1	1.0857e-24	0.265366	0.938	0.951	2.37019e-20
RPL38	1	7.27698e-24	0.308	0.895	0.9	1.58864e-19
RPL37A	1	2.25047e-23	0.257329	0.948	0.963	4.91299e-19
PABPC1	1	5.53954e-23	0.284801	0.932	0.914	1.20934e-18
SORL1	1	1.28158e-21	0.477507	0.398	0.224	2.79781e-17
RPL27	1	1.51985e-21	0.255023	0.922	0.924	3.31799e-17
BIN2	1	3.804e-21	0.427868	0.633	0.519	8.30451e-17
GSTK1	1	3.43893e-20	0.317854	0.854	0.843	7.50753e-16
ZFP36L2	1	5.45266e-19	0.448176	0.809	0.73	1.19037e-14
KLF3	1	8.7541e-19	0.444223	0.435	0.273	1.91111e-14
ILF3-DT	1	4.37786e-18	0.368738	0.258	0.121	9.55731e-14
ITGB7	1	1.6479e-17	0.394551	0.499	0.354	3.59754e-13
KLF2	1	1.66795e-17	0.307147	0.79	0.667	3.6413e-13
LIME1	1	8.14001e-17	0.370884	0.602	0.494	1.77705e-12
BTG2	1	2.31361e-16	0.526488	0.492	0.366	5.05083e-12
CNN2	1	2.89262e-15	0.321787	0.733	0.657	6.31489e-11
RNF214	1	2.71869e-14	0.308354	0.271	0.147	5.93517e-10
44083	1	3.4008e-14	0.347412	0.683	0.633	7.4243e-10
C12orf57	1	3.75283e-14	0.283346	0.779	0.721	8.1928e-10
RPL17	1	1.53537e-13	0.281182	0.824	0.793	3.35187e-09
P2RY8	1	2.66362e-13	0.381777	0.36	0.241	5.81495e-09
ITGB1	1	4.94813e-12	0.347692	0.677	0.611	1.08023e-07
FLNA	1	1.85557e-11	0.281088	0.693	0.61	4.0509e-07
RIPOR2	1	2.72859e-10	0.321695	0.553	0.481	5.95679e-06
TMC8	1	2.64307e-09	0.286887	0.471	0.388	5.77008e-05
CAMK4	1	3.95097e-09	0.315299	0.437	0.343	8.62537e-05
MCUB	1	1.1294e-08	0.259142	0.567	0.51	0.00024656
JUN	1	3.81996e-08	0.390583	0.708	0.677	0.000833936
SUN2	1	6.16297e-08	0.270414	0.567	0.531	0.00134544
PLSCR3	1	1.18119e-07	0.284802	0.351	0.277	0.00257866
LINC00861	1	1.41442e-07	0.252295	0.446	0.368	0.00308782
PPP2R5C	1	3.03883e-06	0.258323	0.487	0.427	0.0663406
CD69	1	1.06945e-05	0.286297	0.572	0.533	0.233471
SIGIRR	1	1.13335e-05	0.264192	0.508	0.482	0.247422
RCAN3	1	3.47582e-05	0.25373	0.483	0.443	0.758807
FOS	1	0.000155845	0.263633	0.642	0.587	1
TIGIT	2	1.13763e-92	0.743555	0.97	0.708	2.48357e-88
LINC01943	2	1.7774e-91	0.805939	0.913	0.531	3.88025e-87
AC017002.3	2	2.79273e-85	0.742961	0.7	0.276	6.09682e-81
LAYN	2	5.04056e-81	0.662762	0.529	0.154	1.10041e-76
BATF	2	8.10115e-66	0.637616	0.916	0.656	1.76856e-61
FOXP3	2	2.63577e-63	0.537553	0.945	0.677	5.75415e-59
IL1R2	2	3.68669e-62	0.683816	0.375	0.092	8.04842e-58
TNFRSF18	2	9.71494e-58	0.618933	0.848	0.525	2.12087e-53
MAGEH1	2	1.28264e-51	0.710087	0.576	0.265	2.80014e-47
SRGN	2	1.52634e-50	0.444042	0.987	0.88	3.33215e-46
ACP5	2	1.65273e-49	0.56232	0.73	0.403	3.60808e-45
CTSC	2	3.10742e-48	0.565908	0.843	0.615	6.78381e-44
IL2RA	2	1.88112e-45	0.695675	0.796	0.552	4.10668e-41
CACYBP	2	5.64315e-45	0.512424	0.832	0.586	1.23196e-40
GBP2	2	1.14562e-43	0.407303	0.92	0.686	2.50101e-39
CARD16	2	1.62427e-41	0.52648	0.848	0.648	3.54595e-37
TBC1D4	2	5.75008e-39	0.462939	0.704	0.417	1.2553e-34
HLA-A	2	1.59225e-38	0.273831	1	0.996	3.47604e-34
CD2	2	7.11089e-35	0.363495	0.965	0.847	1.55238e-30
UGP2	2	3.42295e-33	0.414551	0.796	0.567	7.47265e-29
CD27	2	3.5438e-33	0.395551	0.92	0.73	7.73647e-29
CD7	2	7.47544e-33	0.565271	0.844	0.684	1.63196e-28
CTLA4	2	8.30752e-33	0.40294	0.843	0.612	1.81361e-28
CXCR6	2	9.28633e-33	0.429985	0.509	0.252	2.0273e-28
RHBDD2	2	1.8514e-32	0.41087	0.762	0.524	4.04178e-28
ICOS	2	1.14635e-31	0.407635	0.683	0.431	2.5026e-27
ADTRP	2	1.38595e-31	0.448704	0.394	0.172	3.02568e-27
SAT1	2	2.54148e-31	0.406686	0.94	0.807	5.54831e-27
CMTM6	2	3.06881e-31	0.48956	0.797	0.574	6.69952e-27
CRADD	2	3.36493e-30	0.340861	0.307	0.115	7.34598e-26
PMAIP1	2	1.73119e-29	0.47414	0.663	0.43	3.77936e-25
SUMO2	2	1.87874e-29	0.255872	0.98	0.9	4.10148e-25
TNFRSF1B	2	4.36491e-29	0.433094	0.858	0.689	9.52902e-25
TNFRSF9	2	4.50801e-29	0.336817	0.288	0.103	9.84143e-25
HPRT1	2	1.67176e-28	0.48682	0.66	0.433	3.64962e-24
HTATIP2	2	3.10608e-28	0.359729	0.65	0.405	6.78088e-24
SOD1	2	3.98562e-28	0.299161	0.961	0.852	8.701e-24
GADD45A	2	4.90533e-28	0.414107	0.518	0.277	1.07088e-23
SQSTM1	2	8.75312e-28	0.337395	0.846	0.668	1.91089e-23
ATP1B1	2	1.30991e-27	0.345683	0.288	0.106	2.85967e-23
BTG3	2	2.60461e-27	0.367823	0.6	0.361	5.68613e-23
IL2RB	2	4.57514e-27	0.346192	0.742	0.507	9.98799e-23
GLRX	2	4.67128e-27	0.434584	0.754	0.58	1.01979e-22
DUSP4	2	6.57448e-25	0.44311	0.683	0.465	1.43527e-20
ENTPD1	2	2.27616e-24	0.320959	0.38	0.18	4.96909e-20
PIM2	2	1.63611e-23	0.322396	0.832	0.655	3.57178e-19
HSPA1A	2	2.61628e-23	0.366687	0.559	0.343	5.71159e-19
TNFRSF4	2	1.20535e-22	0.361605	0.745	0.523	2.6314e-18
NOP58	2	1.48305e-22	0.326312	0.811	0.595	3.23765e-18
SH2D1A	2	1.55232e-22	0.334416	0.615	0.385	3.38888e-18
RGS1	2	4.96961e-22	0.407369	0.807	0.644	1.08492e-17
PHLDA1	2	2.13877e-21	0.352153	0.325	0.153	4.66915e-17
SLC16A1	2	2.25234e-21	0.259274	0.441	0.24	4.91708e-17
ENO1	2	2.45045e-21	0.287261	0.941	0.826	5.34957e-17
APLP2	2	6.13249e-21	0.317192	0.404	0.219	1.33878e-16
AKIRIN2	2	1.4241e-20	0.305432	0.564	0.359	3.10895e-16
CD247	2	1.7623e-20	0.264836	0.923	0.777	3.84727e-16
ZC2HC1A	2	1.96643e-20	0.364185	0.395	0.207	4.29291e-16
ZFAND5	2	1.65029e-18	0.307912	0.526	0.339	3.60276e-14
NDUFV2	2	1.69742e-18	0.259396	0.796	0.627	3.70564e-14
PSAP	2	2.55e-18	0.269687	0.824	0.639	5.56691e-14
CREM	2	3.76467e-18	0.307032	0.611	0.402	8.21865e-14
AKIP1	2	6.31206e-18	0.297325	0.457	0.278	1.37799e-13
SH2D2A	2	8.04176e-18	0.285823	0.648	0.45	1.7556e-13
CD74	2	8.6741e-18	0.324216	0.993	0.957	1.89364e-13
BTG1	2	1.08028e-17	0.250298	0.997	0.965	2.35837e-13
DYNLRB1	2	2.48524e-17	0.273246	0.831	0.666	5.42552e-13
MAT2B	2	6.11332e-17	0.25948	0.759	0.584	1.3346e-12
G3BP2	2	8.65876e-17	0.26939	0.715	0.541	1.89029e-12
RAC1	2	1.03244e-16	0.258958	0.809	0.667	2.25392e-12
WSB1	2	1.39703e-16	0.334383	0.692	0.537	3.04985e-12
SOCS2	2	1.84875e-16	0.252833	0.276	0.134	4.03602e-12
CD4	2	3.80803e-16	0.256133	0.687	0.502	8.31331e-12
IL21R	2	3.82222e-16	0.273624	0.377	0.214	8.34428e-12
CNIH1	2	4.43372e-16	0.303595	0.575	0.405	9.67926e-12
TSPAN5	2	5.75484e-16	0.26416	0.459	0.284	1.25634e-11
TPP1	2	6.92381e-16	0.27909	0.564	0.385	1.51154e-11
HLA-DMA	2	7.07204e-16	0.259692	0.521	0.338	1.5439e-11
PTPN1	2	2.18363e-15	0.262706	0.516	0.343	4.76709e-11
RHOB	2	3.97955e-15	0.297238	0.251	0.12	8.68775e-11
IFI6	2	4.6925e-15	0.278485	0.724	0.527	1.02442e-10
REXO2	2	4.73335e-15	0.269398	0.692	0.528	1.03334e-10
CST7	2	4.77406e-15	0.252953	0.695	0.519	1.04223e-10
SPOCK2	2	6.39625e-15	0.25185	0.921	0.813	1.39636e-10
YWHAH	2	8.72742e-15	0.251261	0.655	0.483	1.90528e-10
HS3ST3B1	2	1.63498e-14	0.250312	0.41	0.248	3.56932e-10
CYTIP	2	2.1786e-14	0.25536	0.836	0.712	4.75609e-10
MIR4435-2HG	2	2.37998e-13	0.294506	0.816	0.677	5.19573e-09
BEX3	2	3.01767e-13	0.325556	0.348	0.21	6.58788e-09
PGAM1	2	1.61488e-12	0.26032	0.806	0.68	3.52545e-08
METTL9	2	2.48825e-12	0.277953	0.585	0.43	5.4321e-08
UCP2	2	3.53283e-12	0.338528	0.894	0.817	7.71253e-08
HLA-DQA1	2	8.3531e-11	0.284141	0.38	0.25	1.82356e-06
HLA-DRB1	2	3.24732e-10	0.325696	0.779	0.687	7.08923e-06
LAG3	2	3.93801e-09	0.315499	0.28	0.172	8.59707e-05
LMNA	2	2.50505e-08	0.302422	0.528	0.402	0.000546877
PKM	2	9.67583e-08	0.282884	0.824	0.754	0.00211233
HPGD	2	2.91637e-07	0.353655	0.312	0.217	0.00636673
TIMP1	2	1.54757e-06	0.269711	0.479	0.376	0.0337849
S100A4	2	6.41674e-44	0.437932	0.991	0.971	1.40084e-39
GAPDH	2	1.05134e-35	0.340588	0.994	0.984	2.29519e-31
ACTB	2	2.1767e-35	0.40995	0.998	0.999	4.75195e-31
S100A6	2	3.30758e-32	0.369406	0.993	0.954	7.22079e-28
MYL6	2	1.63017e-31	0.301731	0.989	0.966	3.55883e-27
CLIC1	2	1.70312e-31	0.319967	0.955	0.882	3.71809e-27
S100A11	2	7.62251e-29	0.415314	0.885	0.76	1.66407e-24
PFN1	2	4.62833e-27	0.287899	0.991	0.983	1.01041e-22
LGALS3	2	2.93524e-26	0.450641	0.825	0.632	6.40791e-22
TXN	2	4.60075e-26	0.446743	0.899	0.745	1.00439e-21
ENO1	2	3.63457e-25	0.375358	0.926	0.834	7.93462e-21
EMP3	2	1.62001e-23	0.328215	0.961	0.884	3.53663e-19
RAC2	2	1.08725e-22	0.290221	0.935	0.874	2.37358e-18
LGALS1	2	8.20753e-22	0.55743	0.724	0.552	1.79179e-17
S100A10	2	8.3746e-22	0.402996	0.983	0.93	1.82826e-17
ACTG1	2	9.27697e-22	0.314145	0.985	0.952	2.02526e-17
MYL12A	2	1.57824e-21	0.253172	0.981	0.923	3.44546e-17
JPT1	2	4.68432e-20	0.285979	0.758	0.583	1.02263e-15
SUB1	2	1.57056e-19	0.255229	0.944	0.867	3.42868e-15
CKLF	2	5.32275e-19	0.374374	0.635	0.445	1.16201e-14
CXCR3	2	4.42584e-17	0.305839	0.663	0.468	9.66205e-13
PKM	2	4.48028e-17	0.288727	0.875	0.743	9.78091e-13
CD99	2	5.29365e-15	0.285424	0.886	0.804	1.15566e-10
TPM4	2	7.08054e-15	0.265307	0.644	0.462	1.54575e-10
MT2A	2	7.4055e-15	0.305726	0.777	0.645	1.61669e-10
SIT1	2	3.42398e-14	0.269605	0.624	0.471	7.47489e-10
PLP2	2	4.79183e-14	0.280137	0.784	0.642	1.0461e-09
VIM	2	1.32029e-13	0.282175	0.972	0.937	2.88233e-09
COTL1	2	2.11817e-13	0.290739	0.892	0.835	4.62418e-09
ANXA2	2	2.88496e-13	0.300097	0.814	0.679	6.29816e-09
TYMP	2	9.76383e-12	0.253482	0.685	0.517	2.13154e-07
HLA-DRA	2	1.10533e-11	0.259837	0.678	0.511	2.41305e-07
HLA-DRB1	2	1.95368e-11	0.252685	0.799	0.684	4.26507e-07
PSME2	2	3.27327e-11	0.253859	0.793	0.681	7.14588e-07
LMNA	2	1.92583e-10	0.372855	0.534	0.404	4.20427e-06
CD70	2	1.40621e-09	0.266419	0.272	0.159	3.06991e-05
TAGLN2	2	2.09282e-09	0.266566	0.948	0.882	4.56882e-05
HLA-DRB5	2	6.16816e-08	0.31451	0.626	0.53	0.00134657
GZMA	2	2.09206e-07	0.403981	0.279	0.182	0.00456717
TNFRSF4	2	0.00485856	0.258506	0.605	0.568	1
SARAF	2	1.23316e-44	0.563184	0.985	0.953	2.6921e-40
RPS27	2	1.19047e-27	0.254861	0.997	0.991	2.59891e-23
LEPROTL1	2	3.09878e-25	0.501568	0.848	0.767	6.76495e-21
FTH1	2	2.90861e-16	0.432692	1	0.986	6.34979e-12
LEF1	2	3.61258e-16	0.371942	0.573	0.36	7.88663e-12
FYN	2	7.4982e-15	0.426492	0.642	0.497	1.63693e-10
RPS29	2	2.12518e-14	0.254618	0.979	0.947	4.63949e-10
YWHAB	2	3.91491e-14	0.291762	0.967	0.952	8.54663e-10
OAZ1	2	1.30473e-12	0.256803	0.982	0.959	2.84835e-08
IL7R	2	1.96128e-12	0.397591	0.564	0.396	4.28166e-08
FAAH2	2	4.85949e-12	0.330616	0.297	0.154	1.06088e-07
RPL17	2	5.41725e-12	0.30758	0.845	0.793	1.18264e-07
PIK3R1	2	5.95919e-12	0.351529	0.545	0.403	1.30095e-07
FKBP5	2	9.69069e-12	0.369405	0.361	0.208	2.11557e-07
TSC22D3	2	9.78521e-12	0.281543	0.891	0.849	2.13621e-07
TGIF1	2	1.39433e-11	0.389886	0.276	0.141	3.04396e-07
ZFAS1	2	1.7871e-10	0.258042	0.785	0.696	3.90142e-06
PABPC1	2	2.40755e-10	0.259481	0.936	0.916	5.25592e-06
TSHZ2	2	3.28931e-10	0.370219	0.318	0.183	7.1809e-06
SESN3	2	3.83537e-10	0.340228	0.267	0.142	8.37299e-06
PDE3B	2	6.61078e-10	0.341248	0.452	0.312	1.4432e-05
PIK3IP1	2	9.4521e-10	0.29302	0.639	0.542	2.06349e-05
CXCR4	2	2.32409e-09	0.299322	0.852	0.755	5.07373e-05
ARID5A	2	4.70251e-09	0.261539	0.609	0.487	0.00010266
IFITM1	2	8.15541e-09	0.279598	0.891	0.877	0.000178041
UBE2B	2	3.9647e-08	0.250292	0.752	0.661	0.000865535
ZFP36L2	2	4.31718e-08	0.294521	0.809	0.739	0.000942484
SMAP2	2	5.88786e-08	0.300317	0.567	0.462	0.00128538
CREM	2	3.65872e-07	0.334588	0.542	0.438	0.00798736
GSPT1	2	5.76597e-07	0.275326	0.442	0.338	0.0125877
CCR7	2	6.36938e-07	0.332201	0.294	0.191	0.013905
PPP2R5C	2	6.8967e-07	0.280755	0.53	0.427	0.0150562
MAGEH1	2	1.13897e-06	0.383097	0.436	0.325	0.0248648
NR3C1	2	1.29658e-06	0.368692	0.5	0.425	0.0283057
CD7	2	3.51665e-06	0.274673	0.806	0.71	0.076772
ICA1	2	4.49401e-06	0.275616	0.291	0.195	0.0981087
GIMAP7	2	5.56947e-06	0.263746	0.63	0.542	0.121587
TIFA	2	5.72469e-06	0.342853	0.388	0.301	0.124976
SYTL3	2	8.42179e-06	0.293363	0.436	0.341	0.183856
KLRB1	2	1.20463e-05	0.461862	0.288	0.193	0.262982
SNX9	2	1.43423e-05	0.260432	0.476	0.395	0.313106
THADA	2	2.33021e-05	0.262631	0.267	0.179	0.508709
CNOT6L	2	2.79138e-05	0.25676	0.373	0.286	0.609387
SDCBP	2	0.000165745	0.25815	0.409	0.351	1
IFIT1	2	2.94969e-96	0.888856	0.53	0.055	6.43947e-92
IFIT3	2	1.6435e-83	1.40621	0.644	0.112	3.58792e-79
CMPK2	2	2.85438e-83	0.996914	0.624	0.099	6.2314e-79
RSAD2	2	1.05986e-73	0.933937	0.51	0.071	2.31377e-69
ISG15	2	4.65498e-60	1.31617	0.973	0.624	1.01623e-55
MX1	2	1.02833e-56	1.15601	0.953	0.5	2.24494e-52
OASL	2	3.2367e-52	0.944909	0.725	0.229	7.06603e-48
IFI6	2	3.4861e-46	1.10153	0.926	0.552	7.61051e-42
GBP1	2	1.40047e-41	0.918724	0.812	0.381	3.05738e-37
LY6E	2	1.43434e-41	0.781641	0.973	0.858	3.1313e-37
IRF7	2	5.028e-36	0.800824	0.812	0.405	1.09766e-31
USP18	2	1.80894e-35	0.536874	0.403	0.089	3.94909e-31
XAF1	2	1.14709e-33	0.742194	0.832	0.438	2.50421e-29
STAT1	2	1.83069e-33	0.894733	0.866	0.521	3.99658e-29
UBE2L6	2	6.52711e-33	0.721888	0.886	0.593	1.42493e-28
OAS1	2	1.02652e-31	0.737094	0.805	0.405	2.24101e-27
TAP1	2	6.5151e-31	0.667216	0.96	0.681	1.42231e-26
ISG20	2	2.566e-30	0.656944	0.966	0.866	5.60182e-26
MX2	2	2.6935e-30	0.764407	0.584	0.215	5.88018e-26
CISH	2	3.52464e-30	0.793779	0.732	0.332	7.69464e-26
HLA-C	2	1.33567e-29	0.395616	1	0.998	2.91591e-25
HLA-A	2	9.77242e-29	0.409656	1	0.997	2.13342e-24
HLA-E	2	1.80397e-28	0.442759	1	0.974	3.93825e-24
SAT1	2	2.75089e-28	0.822828	0.953	0.832	6.00547e-24
EPSTI1	2	1.13598e-27	0.66418	0.846	0.47	2.47996e-23
HERC5	2	1.04021e-25	0.644941	0.711	0.328	2.27088e-21
RNF213	2	1.07664e-25	0.684322	0.966	0.764	2.3504e-21
CMTM6	2	1.27497e-24	0.783237	0.872	0.612	2.78339e-20
HLA-B	2	1.6706e-24	0.333122	1	0.998	3.6471e-20
IFI44	2	4.14214e-24	0.551816	0.45	0.146	9.04271e-20
IFI35	2	1.23091e-23	0.609738	0.705	0.361	2.68719e-19
LAP3	2	5.14056e-23	0.57496	0.732	0.373	1.12224e-18
WARS	2	1.70966e-22	0.624064	0.47	0.169	3.73236e-18
BST2	2	1.19372e-21	0.602106	0.839	0.542	2.60602e-17
HELZ2	2	6.01517e-21	0.501386	0.503	0.192	1.31317e-16
IL2RA	2	9.71733e-21	0.666877	0.893	0.593	2.12139e-16
EIF2AK2	2	1.4048e-20	0.6108	0.698	0.372	3.06682e-16
CD247	2	3.11919e-20	0.515536	0.94	0.804	6.8095e-16
SMCHD1	2	3.93188e-20	0.559254	0.926	0.755	8.58369e-16
PARP9	2	6.84311e-20	0.52652	0.617	0.294	1.49392e-15
OAS3	2	7.69253e-20	0.623696	0.45	0.172	1.67936e-15
SOCS1	2	7.74306e-20	0.718847	0.718	0.423	1.69039e-15
TYMP	2	6.44284e-19	0.704599	0.799	0.538	1.40654e-14
PSMB8	2	6.56129e-19	0.458956	0.96	0.763	1.4324e-14
IFI44L	2	1.81284e-18	0.586855	0.329	0.101	3.95761e-14
CHMP5	2	2.28532e-18	0.461155	0.631	0.318	4.98909e-14
FTL	2	3.61281e-18	0.687821	1	0.97	7.88713e-14
TNFRSF4	2	5.34156e-18	0.943031	0.792	0.562	1.16612e-13
TXN	2	6.94502e-18	0.616392	0.913	0.77	1.51617e-13
PSMB9	2	1.98851e-17	0.480769	0.953	0.788	4.34112e-13
GADD45B	2	3.21442e-17	0.641453	0.866	0.615	7.01741e-13
HAPLN3	2	3.58919e-17	0.549693	0.644	0.346	7.83556e-13
STAT2	2	3.68023e-17	0.479364	0.47	0.2	8.0343e-13
SAMD9L	2	6.68929e-17	0.51245	0.597	0.305	1.46034e-12
OAS2	2	1.31262e-16	0.420226	0.557	0.256	2.86558e-12
DDX60	2	1.88033e-16	0.388875	0.376	0.135	4.10495e-12
ETV7	2	3.52329e-16	0.518645	0.644	0.352	7.6917e-12
IFIH1	2	4.64688e-16	0.421316	0.362	0.132	1.01446e-11
SLC37A3	2	4.77295e-16	0.397612	0.396	0.15	1.04198e-11
SOCS3	2	5.21309e-16	0.6336	0.765	0.471	1.13807e-11
MKRN1	2	5.27427e-16	0.548097	0.685	0.412	1.15143e-11
PIM2	2	5.36987e-16	0.480594	0.893	0.685	1.1723e-11
NT5C3A	2	9.30278e-16	0.484643	0.644	0.366	2.03089e-11
IFIT5	2	1.10955e-15	0.444796	0.396	0.157	2.42225e-11
IRF1	2	2.95693e-15	0.552748	0.899	0.751	6.45527e-11
ZNFX1	2	7.3255e-15	0.414707	0.537	0.262	1.59923e-10
CNP	2	1.29914e-14	0.396417	0.456	0.201	2.83616e-10
RGS1	2	3.4315e-14	0.622513	0.879	0.671	7.4913e-10
PML	2	1.97072e-13	0.44737	0.477	0.231	4.30228e-09
BAX	2	1.98149e-13	0.577584	0.812	0.609	4.32578e-09
PARP10	2	2.79889e-13	0.408113	0.517	0.267	6.11026e-09
PDE4B	2	3.12538e-13	0.501102	0.805	0.57	6.82302e-09
PPM1K	2	3.79466e-13	0.448299	0.591	0.333	8.28412e-09
GBP2	2	4.59491e-13	0.412695	0.893	0.733	1.00312e-08
GBP4	2	9.45219e-13	0.500035	0.597	0.342	2.06351e-08
DDX60L	2	1.78157e-12	0.38537	0.362	0.152	3.88935e-08
SPATS2L	2	2.08321e-12	0.426006	0.55	0.294	4.54785e-08
CHST12	2	2.52575e-12	0.348561	0.497	0.246	5.51396e-08
PLSCR1	2	2.58734e-12	0.424425	0.356	0.15	5.64842e-08
REXO2	2	5.58237e-12	0.364975	0.819	0.551	1.21869e-07
SGK1	2	6.89198e-12	0.425767	0.403	0.178	1.50459e-07
PITRM1	2	9.20329e-12	0.385925	0.329	0.134	2.00917e-07
IFITM1	2	1.40244e-11	0.440526	0.98	0.872	3.06166e-07
PNPT1	2	2.16825e-11	0.281105	0.315	0.124	4.7335e-07
DRAP1	2	2.25325e-11	0.366869	0.832	0.669	4.91907e-07
FOXP3	2	2.67872e-11	0.496471	0.859	0.734	5.8479e-07
L3MBTL3	2	2.71216e-11	0.403143	0.376	0.17	5.92092e-07
PARP12	2	4.03281e-11	0.441284	0.55	0.317	8.80402e-07
PIM1	2	6.47387e-11	0.437111	0.819	0.61	1.41331e-06
C19orf66	2	7.04634e-11	0.424141	0.651	0.431	1.53829e-06
NMI	2	9.50179e-11	0.381554	0.483	0.26	2.07434e-06
TRADD	2	1.22544e-10	0.373709	0.631	0.398	2.67526e-06
ARL4C	2	1.85531e-10	0.35431	0.785	0.578	4.05033e-06
HSH2D	2	2.40714e-10	0.349345	0.389	0.189	5.25502e-06
DTX3L	2	3.03252e-10	0.412596	0.409	0.205	6.62029e-06
SELPLG	2	4.51631e-10	0.388489	0.866	0.72	9.85956e-06
SAMD9	2	1.09517e-09	0.391677	0.544	0.334	2.39086e-05
BISPR	2	1.37511e-09	0.325261	0.315	0.14	3.002e-05
APOL6	2	1.3755e-09	0.408571	0.597	0.367	3.00285e-05
TRIM22	2	1.49251e-09	0.385822	0.772	0.58	3.25829e-05
TRAFD1	2	1.61042e-09	0.40117	0.43	0.237	3.51572e-05
SHISA5	2	1.62629e-09	0.344541	0.812	0.61	3.55036e-05
ZBP1	2	2.00815e-09	0.372395	0.523	0.322	4.384e-05
IKZF4	2	2.42273e-09	0.319466	0.423	0.211	5.28907e-05
TNFRSF18	2	3.07012e-09	0.450864	0.758	0.593	6.70239e-05
PARP14	2	3.35373e-09	0.310331	0.456	0.25	7.32153e-05
CMTR1	2	3.9036e-09	0.317097	0.302	0.133	8.52196e-05
CLDND1	2	5.21136e-09	0.312254	0.584	0.355	0.000113769
DDX58	2	6.73559e-09	0.277441	0.295	0.128	0.000147045
SLC50A1	2	8.79619e-09	0.353787	0.376	0.195	0.00019203
CYTIP	2	1.16951e-08	0.35403	0.893	0.732	0.000255315
AEN	2	1.25378e-08	0.255008	0.275	0.117	0.000273712
IL12RB2	2	1.63069e-08	0.391391	0.51	0.301	0.000355996
PCGF5	2	1.89636e-08	0.307086	0.537	0.332	0.000413995
FRMD4B	2	2.21261e-08	0.34761	0.477	0.276	0.000483036
TRIM21	2	2.60615e-08	0.258669	0.383	0.2	0.000568949
EIF4A3	2	2.84678e-08	0.270467	0.51	0.3	0.00062148
ADAR	2	2.90683e-08	0.357229	0.738	0.529	0.00063459
NUCB1	2	3.77716e-08	0.301364	0.758	0.578	0.000824591
LGALS9	2	3.82806e-08	0.316022	0.456	0.263	0.000835703
NAPA	2	4.40947e-08	0.37356	0.698	0.518	0.000962631
PHF11	2	7.57599e-08	0.317052	0.691	0.498	0.00165391
NFKBIZ	2	8.20005e-08	0.423677	0.611	0.421	0.00179015
CASP3	2	8.51383e-08	0.296708	0.322	0.16	0.00185866
TNFRSF1B	2	9.50338e-08	0.386331	0.832	0.723	0.00207468
CYBC1	2	1.0371e-07	0.331602	0.698	0.506	0.00226409
RBM17	2	1.28552e-07	0.359833	0.644	0.476	0.00280643
IL1R2	2	1.35333e-07	0.494096	0.309	0.15	0.00295445
RSBN1	2	1.55209e-07	0.338861	0.617	0.436	0.00338836
GSDMD	2	2.07048e-07	0.314063	0.591	0.413	0.00452007
IL7	2	2.17967e-07	0.282757	0.255	0.116	0.00475844
KIAA0040	2	2.57414e-07	0.280622	0.497	0.308	0.00561961
TRIM25	2	2.93342e-07	0.273983	0.268	0.125	0.00640395
PSMB10	2	4.01031e-07	0.300343	0.779	0.647	0.00875491
TXNRD1	2	4.28103e-07	0.357268	0.356	0.2	0.00934592
MVP	2	4.33278e-07	0.279713	0.732	0.521	0.00945889
XRN1	2	4.78896e-07	0.323635	0.463	0.285	0.0104548
CBFB	2	4.87346e-07	0.277669	0.45	0.266	0.0106392
PAPSS1	2	5.03755e-07	0.286107	0.409	0.24	0.0109975
STK17B	2	5.19997e-07	0.311528	0.832	0.706	0.0113521
RBCK1	2	5.399e-07	0.293032	0.604	0.444	0.0117866
SP110	2	5.40997e-07	0.312121	0.658	0.469	0.0118105
ZC3HAV1	2	5.48489e-07	0.278984	0.691	0.529	0.0119741
LY96	2	6.25358e-07	0.3812	0.423	0.265	0.0136522
MTRNR2L12	2	6.44505e-07	0.296487	1	0.99	0.0140702
BCL2	2	6.59143e-07	0.28849	0.577	0.377	0.0143897
PSME2	2	7.70742e-07	0.313091	0.859	0.695	0.0168261
ZFC3H1	2	9.01379e-07	0.284479	0.383	0.221	0.019678
PDXK	2	9.84679e-07	0.252482	0.262	0.126	0.0214965
STARD7	2	1.19667e-06	0.297495	0.584	0.409	0.0261246
NARF	2	1.45265e-06	0.305908	0.611	0.447	0.0317127
SP100	2	1.64314e-06	0.283817	0.832	0.692	0.0358713
HM13	2	2.01478e-06	0.289652	0.631	0.467	0.0439846
TAPBP	2	2.37501e-06	0.284856	0.765	0.606	0.0518489
TNFSF10	2	2.42935e-06	0.284931	0.45	0.291	0.0530351
PSME1	2	2.5137e-06	0.277952	0.953	0.869	0.0548766
ARID5A	2	2.72659e-06	0.353539	0.658	0.493	0.0595241
IFI16	2	2.77636e-06	0.31674	0.752	0.586	0.0606108
NDRG1	2	2.84051e-06	0.25414	0.423	0.258	0.0620112
MTHFD2	2	3.125e-06	0.292263	0.597	0.415	0.0682218
WDFY1	2	3.60438e-06	0.337673	0.329	0.184	0.0786873
ICAM2	2	4.21143e-06	0.260937	0.517	0.35	0.0919397
CSRNP1	2	5.07682e-06	0.25449	0.416	0.252	0.110832
TMF1	2	5.42034e-06	0.27112	0.43	0.274	0.118332
CCR4	2	6.76852e-06	0.259893	0.356	0.206	0.147764
GNPDA1	2	8.94969e-06	0.279953	0.295	0.163	0.195381
SDF4	2	9.68176e-06	0.258305	0.698	0.545	0.211363
CD5	2	1.14468e-05	0.259907	0.711	0.544	0.249895
NQO2	2	1.29919e-05	0.290376	0.342	0.204	0.283626
CREM	2	1.51993e-05	0.326394	0.604	0.442	0.331816
ANXA2R	2	1.6656e-05	0.272336	0.416	0.268	0.363617
IFITM3	2	1.6867e-05	0.313299	0.416	0.262	0.368223
LGALS3	2	1.84792e-05	0.5361	0.738	0.67	0.40342
GRINA	2	3.45873e-05	0.254268	0.436	0.294	0.755074
PHPT1	2	3.57792e-05	0.306076	0.517	0.366	0.781097
PPP1R18	2	3.80601e-05	0.255191	0.765	0.656	0.83089
TMEM173	2	3.89245e-05	0.319912	0.711	0.61	0.849761
METTL9	2	4.68198e-05	0.289737	0.597	0.459	1
HPGD	2	5.29352e-05	0.304163	0.376	0.231	1
LTB	2	8.89342e-05	0.267417	0.926	0.914	1
SEPHS2	2	9.28221e-05	0.306378	0.463	0.337	1
SDHA	2	0.000149838	0.252213	0.55	0.415	1
TUBB4B	2	0.000329715	0.265107	0.624	0.487	1
SOD2	2	0.000329882	0.252494	0.49	0.365	1
CD69	2	0.00034611	0.377569	0.664	0.534	1
NEAT1	2	0.000684294	0.277586	0.879	0.789	1
COX5A	2	0.000804554	0.259211	0.779	0.726	1
NPDC1	2	0.00100276	0.251235	0.45	0.328	1
TOP1	2	0.00169045	0.251122	0.47	0.362	1
FOS	2	0.00191437	0.557492	0.644	0.597	1
GIMAP7	2	0.00353328	0.272797	0.638	0.548	1
HIST1H4C	2	0.00611779	0.26272	0.584	0.508	1
CD70	2	0.00709158	0.46135	0.262	0.178	1
CCL4	2	7.42538e-138	1.28069	0.59	0.037	1.62103e-133
CD8A	2	2.31303e-135	1.32471	0.662	0.054	5.04959e-131
NKG7	2	1.88219e-129	2.02737	0.856	0.126	4.109e-125
CD8B	2	6.83372e-129	1.14697	0.619	0.047	1.49187e-124
GZMH	2	2.35382e-124	1.22719	0.568	0.041	5.13862e-120
GZMK	2	1.00765e-112	1.42842	0.791	0.109	2.19979e-108
MATK	2	2.79816e-112	0.542614	0.424	0.021	6.10866e-108
CTSW	2	2.72696e-100	1.07821	0.59	0.063	5.95323e-96
CCL5	2	5.51118e-99	2.41064	0.928	0.248	1.20315e-94
EOMES	2	3.77333e-92	0.356113	0.309	0.012	8.23755e-88
GZMA	2	2.19494e-90	1.4093	0.849	0.165	4.79177e-86
CLIC3	2	3.77408e-78	0.495972	0.353	0.023	8.2392e-74
AOAH	2	3.20063e-73	0.346087	0.309	0.018	6.98729e-69
CPNE7	2	5.31379e-72	0.292709	0.252	0.011	1.16005e-67
LINC01871	2	6.58235e-62	0.313677	0.252	0.014	1.43699e-57
KLRD1	2	7.27689e-59	0.486843	0.252	0.015	1.58862e-54
GZMB	2	4.26949e-57	1.13769	0.432	0.059	9.32072e-53
HOPX	2	2.35553e-53	0.452697	0.345	0.037	5.14237e-49
KLRG1	2	8.2305e-51	0.428615	0.439	0.063	1.7968e-46
IFNG	2	2.51586e-49	0.408124	0.374	0.047	5.49237e-45
ANXA1	2	3.73911e-44	1.10506	0.784	0.253	8.16286e-40
CEBPD	2	1.09568e-43	0.426924	0.367	0.053	2.39198e-39
ITM2C	2	1.08458e-40	0.367865	0.576	0.126	2.36775e-36
PTMS	2	6.58267e-39	0.46373	0.568	0.13	1.43706e-34
PRF1	2	1.28503e-38	0.789883	0.82	0.307	2.80534e-34
GNLY	2	3.97849e-35	2.20912	0.439	0.102	8.68545e-31
LAG3	2	5.89994e-35	0.433849	0.633	0.172	1.28802e-30
TC2N	2	9.27623e-33	0.391661	0.604	0.162	2.02509e-28
STOM	2	9.57818e-33	0.316774	0.475	0.106	2.09101e-28
APOBEC3G	2	4.76785e-31	0.578122	0.863	0.351	1.04087e-26
PPP1R14B	2	8.59421e-31	0.290293	0.309	0.053	1.8762e-26
CD38	2	4.44883e-28	0.286027	0.324	0.062	9.71224e-24
LYAR	2	2.123e-26	0.328444	0.583	0.172	4.63472e-22
CST7	2	2.34757e-24	0.628251	0.914	0.54	5.12497e-20
EIF4EBP1	2	2.4944e-24	0.273548	0.475	0.13	5.44552e-20
PDCD1	2	4.56478e-24	0.446417	0.381	0.097	9.96537e-20
ERN1	2	1.37756e-22	0.256463	0.525	0.157	3.00735e-18
APMAP	2	4.11611e-22	0.338741	0.712	0.263	8.98588e-18
ID2	2	4.97104e-22	0.39246	0.669	0.252	1.08523e-17
CLEC2B	2	1.9644e-21	0.424496	0.849	0.384	4.28847e-17
GZMM	2	2.57045e-18	0.352175	0.813	0.348	5.61156e-14
ADGRE5	2	3.35733e-17	0.350723	0.871	0.441	7.32939e-13
XBP1	2	1.01195e-16	0.267683	0.576	0.22	2.20919e-12
APOBEC3H	2	3.20194e-16	0.254741	0.374	0.118	6.99015e-12
PDE4D	2	5.26524e-16	0.266481	0.453	0.155	1.14946e-11
RARRES3	2	5.73319e-15	0.36498	0.942	0.594	1.25161e-10
STK17A	2	6.37385e-15	0.339528	0.914	0.537	1.39147e-10
CMC1	2	1.22819e-14	0.464179	0.453	0.175	2.68126e-10
GYG1	2	2.43144e-14	0.257149	0.64	0.269	5.30807e-10
IDH2	2	2.41348e-12	0.287733	0.734	0.37	5.26886e-08
HCST	2	2.9787e-12	0.336027	0.964	0.768	6.50281e-08
CD63	2	7.10389e-12	0.288684	0.755	0.379	1.55085e-07
CXCR3	2	3.41323e-11	0.262827	0.878	0.488	7.45142e-07
RPL27A	2	3.42112e-11	0.261804	1	0.863	7.46865e-07
IFITM2	2	6.75257e-10	0.402235	0.964	0.705	1.47415e-05
MTRNR2L8	2	1.49205e-08	0.534012	0.525	0.291	0.000325729
KLRB1	2	1.6031e-08	0.332182	0.403	0.194	0.000349972
IL7R	2	7.06344e-08	0.389212	0.683	0.403	0.00154202
DUSP2	2	1.32549e-07	0.285133	0.748	0.45	0.00289368
MALAT1	2	1.53289e-36	0.902961	1	1	3.34644e-32
MT-CO2	2	4.38662e-34	0.62765	1	1	9.57643e-30
MT-CO1	2	4.6057e-31	0.582934	1	1	1.00547e-26
MT-CO3	2	6.49067e-26	0.551195	0.992	0.998	1.41698e-21
RNF213	2	1.81384e-24	1.19921	0.868	0.771	3.9598e-20
NEAT1	2	1.23265e-23	1.10619	0.876	0.79	2.691e-19
MT-CYB	2	2.82344e-22	0.533625	1	0.999	6.16385e-18
MT-ATP6	2	1.10943e-21	0.624407	0.992	0.998	2.42199e-17
SYNE2	2	3.20042e-20	1.07398	0.837	0.775	6.98683e-16
MT-ND4L	2	1.10426e-19	0.566698	0.992	0.997	2.41071e-15
MT-ND3	2	3.50139e-19	0.563449	0.992	0.997	7.64388e-15
MT-ND2	2	3.06709e-15	0.585015	0.938	0.965	6.69576e-11
MT-ND5	2	3.67307e-15	0.509881	0.992	0.988	8.01868e-11
MTRNR2L12	2	2.77082e-14	1.07754	0.992	0.991	6.04897e-10
MT-ND4	2	2.03928e-12	0.50752	0.946	0.966	4.45195e-08
MT-ND1	2	9.86194e-12	0.468052	0.969	0.987	2.15296e-07
GBP5	2	1.077e-11	0.692821	0.775	0.773	2.35121e-07
PTPRC	2	3.32055e-10	0.625418	0.891	0.942	7.2491e-06
IRF1	2	5.13665e-10	0.617326	0.806	0.757	1.12138e-05
PRDM1	2	1.66726e-08	0.799791	0.643	0.576	0.000363979
TNFRSF1B	2	1.1096e-07	0.584283	0.76	0.728	0.00242236
SMCHD1	2	4.87788e-07	0.720719	0.729	0.767	0.0106489
SAMHD1	2	5.3336e-07	0.456904	0.736	0.741	0.0116438
ANTXR2	2	7.58623e-07	0.759233	0.403	0.266	0.0165615
CYTH1	2	7.70476e-07	0.563482	0.589	0.553	0.0168203
MAF	2	1.15685e-06	0.66281	0.519	0.431	0.0252553
DDX17	2	1.72413e-06	0.585574	0.543	0.475	0.0376394
ETS1	2	2.04684e-06	0.503241	0.674	0.704	0.0446846
STK4	2	4.46534e-06	0.556784	0.682	0.769	0.0974829
KLF6	2	1.21896e-05	0.353801	0.876	0.9	0.266112
JUND	2	1.68259e-05	0.826514	0.419	0.318	0.367327
ACAP1	2	1.68509e-05	0.489798	0.674	0.716	0.367873
IL2RA	2	2.00151e-05	0.473342	0.69	0.606	0.436949
CASP8	2	2.02001e-05	0.686547	0.543	0.526	0.440989
SON	2	3.35189e-05	0.453272	0.721	0.823	0.731751
IKZF2	2	3.46152e-05	0.713854	0.457	0.386	0.755685
ITK	2	3.95365e-05	0.615736	0.55	0.534	0.863122
ADAR	2	4.09824e-05	0.568261	0.535	0.542	0.894688
SMG1	2	5.53581e-05	0.598965	0.442	0.377	1
SPEN	2	5.56723e-05	0.667208	0.279	0.178	1
MT-ATP8	2	5.98906e-05	0.539318	0.853	0.896	1
BCL11B	2	7.67346e-05	0.626128	0.38	0.292	1
GPRIN3	2	8.0113e-05	0.728383	0.465	0.414	1
CCNL1	2	8.05874e-05	0.504769	0.628	0.63	1
NFAT5	2	8.22038e-05	0.62954	0.326	0.229	1
PDE4B	2	8.50948e-05	0.626081	0.589	0.584	1
TTN	2	0.000122236	0.899641	0.302	0.207	1
PBXIP1	2	0.000147022	0.492606	0.713	0.803	1
AFF1	2	0.000148068	0.502981	0.256	0.155	1
RAB11FIP1	2	0.000151553	0.704956	0.403	0.332	1
GOLGA8B	2	0.000184995	0.56477	0.372	0.293	1
MBNL1	2	0.000189254	0.444334	0.69	0.766	1
VCPIP1	2	0.000207704	0.519116	0.271	0.176	1
DDX5	2	0.000234562	0.292615	0.891	0.955	1
KAT2B	2	0.000319218	0.609765	0.302	0.207	1
MT-ND6	2	0.000326492	0.609107	0.659	0.729	1
ARID4B	2	0.000357884	0.474436	0.566	0.596	1
MIAT	2	0.000371066	0.669321	0.326	0.241	1
KMT2E	2	0.000396654	0.417555	0.643	0.718	1
EML4	2	0.000419769	0.508075	0.581	0.623	1
IQGAP1	2	0.000514756	0.54659	0.574	0.608	1
LNPEP	2	0.000522486	0.610113	0.411	0.356	1
IKZF3	2	0.000621533	0.573384	0.442	0.397	1
NKTR	2	0.000624984	0.575216	0.45	0.402	1
IL6R	2	0.000685117	0.720716	0.341	0.274	1
GBP2	2	0.000820135	0.426479	0.682	0.746	1
ANKRD12	2	0.000889815	0.485237	0.667	0.726	1
EPC1	2	0.00111099	0.332056	0.659	0.748	1
OGA	2	0.00112656	0.544179	0.411	0.368	1
ARID1B	2	0.00118008	0.572617	0.295	0.222	1
MYH9	2	0.00123673	0.386816	0.651	0.722	1
SF3B1	2	0.00131913	0.601776	0.581	0.645	1
N4BP1	2	0.00139411	0.512487	0.287	0.208	1
UBALD2	2	0.00151028	0.557203	0.457	0.445	1
N4BP2L2	2	0.00152195	0.500115	0.535	0.59	1
CEP350	2	0.00172348	0.664381	0.326	0.258	1
KAT6A	2	0.00173668	0.568271	0.287	0.22	1
OGT	2	0.00181414	0.535271	0.411	0.373	1
ASH1L	2	0.00195353	0.441189	0.38	0.312	1
TFRC	2	0.00249171	0.473132	0.256	0.181	1
CTLA4	2	0.00285297	0.509022	0.612	0.67	1
RORA	2	0.00412247	0.679107	0.457	0.477	1
FAM129A	2	0.00420088	0.456191	0.535	0.561	1
IFI16	2	0.00420109	0.50364	0.55	0.598	1
JAK3	2	0.00443692	0.531451	0.434	0.427	1
JMJD1C	2	0.00455279	0.495166	0.349	0.31	1
XRN1	2	0.00577398	0.580798	0.341	0.293	1
PARP14	2	0.00587871	0.745467	0.318	0.26	1
STAT3	2	0.00635572	0.419931	0.558	0.625	1
BATF	2	0.00757079	0.319896	0.667	0.721	1
STX16	2	0.00863433	0.482838	0.264	0.204	1
KDM5B	2	0.00893625	0.533082	0.295	0.24	1
RSRP1	2	0.00912153	0.4158	0.512	0.522	1
RBM39	2	0.00933507	0.39593	0.636	0.761	1
SREK1	2	0.00954745	0.465212	0.302	0.249	1
CD40LG	2	1.27666e-157	1.53917	0.711	0.019	2.78707e-153
IL4I1	2	4.29772e-128	1.13431	0.511	0.011	9.38234e-124
SMOX	2	4.92121e-74	0.330475	0.311	0.007	1.07435e-69
LTA	2	2.56325e-56	2.34002	0.956	0.162	5.59584e-52
CTSH	2	8.47897e-50	1.41335	0.689	0.081	1.85104e-45
CDKN1A	2	3.14121e-46	1.27952	0.711	0.09	6.85757e-42
ADAM19	2	1.49343e-38	1.00815	0.756	0.119	3.2603e-34
FURIN	2	1.32294e-34	0.970243	0.778	0.143	2.88812e-30
RARG	2	7.30471e-31	0.403367	0.311	0.023	1.59469e-26
TNF	2	1.73455e-29	0.921507	0.533	0.072	3.7867e-25
LMO4	2	4.00114e-29	0.810578	0.533	0.075	8.73489e-25
BHLHE40	2	4.10683e-29	0.955811	0.756	0.159	8.96562e-25
AC004556.1	2	3.79003e-28	0.325326	0.356	0.033	8.27402e-24
LTB	2	3.53355e-25	1.77995	1	0.913	7.7141e-21
GNA15	2	2.36426e-23	0.847635	0.689	0.166	5.16142e-19
PHLDA3	2	3.39234e-23	0.320904	0.356	0.04	7.40581e-19
RGS16	2	7.6822e-21	0.610038	0.422	0.065	1.6771e-16
DPP4	2	1.05146e-20	0.687095	0.4	0.059	2.29544e-16
NFKB2	2	3.72864e-20	0.699551	0.689	0.171	8.14e-16
CCR5	2	4.20962e-20	0.638855	0.644	0.146	9.19002e-16
S100A6	2	1.27184e-18	0.959928	1	0.962	2.77656e-14
CCR2	2	1.95059e-18	0.615865	0.378	0.058	4.25833e-14
IER3	2	1.87272e-17	0.491407	0.289	0.037	4.08833e-13
PNP	2	2.05149e-16	0.577649	0.489	0.107	4.4786e-12
CCND2	2	2.74267e-16	0.93926	0.844	0.39	5.98753e-12
GAPDH	2	3.37426e-16	0.915535	1	0.986	7.36634e-12
NBPF14	2	1.56189e-15	0.405109	0.489	0.102	3.40976e-11
CAPG	2	3.08324e-15	0.944652	0.556	0.15	6.73103e-11
ITGB7	2	4.10391e-15	0.679164	0.889	0.378	8.95924e-11
TNFSF14	2	4.60885e-15	0.390542	0.267	0.036	1.00616e-10
CKLF	2	5.67984e-15	0.877107	0.956	0.477	1.23997e-10
MIR155HG	2	6.87504e-15	0.695908	0.444	0.097	1.50089e-10
CCND3	2	1.18449e-14	0.997348	0.933	0.514	2.58585e-10
CSF1	2	2.90296e-14	0.848408	0.533	0.146	6.33746e-10
APOBEC3G	2	9.67351e-14	0.812326	0.844	0.371	2.11182e-09
CARD11	2	1.44742e-13	0.513401	0.511	0.127	3.15986e-09
PFN1	2	1.48623e-13	0.561071	1	0.984	3.2446e-09
GGT1	2	2.38123e-13	0.468389	0.467	0.108	5.19846e-09
PSME2	2	4.85575e-13	0.872252	0.911	0.701	1.06006e-08
NME1	2	5.51733e-13	0.35597	0.356	0.069	1.20449e-08
MANF	2	6.30182e-13	0.741911	0.6	0.184	1.37575e-08
PBX4	2	7.00655e-13	0.722265	0.711	0.268	1.5296e-08
TYMP	2	7.86724e-13	0.881648	0.911	0.547	1.7175e-08
FKBP2	2	1.7018e-12	0.653785	0.556	0.168	3.7152e-08
S100A11	2	2.1435e-12	0.809144	0.978	0.783	4.67948e-08
ENO1	2	2.30885e-12	0.840443	0.978	0.852	5.04045e-08
TPM4	2	3.23131e-12	0.713337	0.911	0.493	7.05427e-08
NCAPG2	2	3.96914e-12	0.323655	0.311	0.057	8.66503e-08
ADAM8	2	4.42739e-12	0.534303	0.689	0.242	9.66544e-08
CISD3	2	4.7502e-12	0.671468	0.689	0.252	1.03702e-07
CLIC1	2	8.42572e-12	0.638938	1	0.896	1.83942e-07
CALR	2	1.03422e-11	0.945188	0.889	0.59	2.2578e-07
CD70	2	1.08413e-11	1.0118	0.533	0.177	2.36676e-07
RPLP0	2	1.09345e-11	0.569791	0.978	0.978	2.38711e-07
HSPA5	2	1.12694e-11	0.882815	0.889	0.487	2.46023e-07
SLC16A3	2	3.08972e-11	0.537936	0.533	0.164	6.74517e-07
PKM	2	3.41019e-11	0.867781	0.978	0.767	7.44479e-07
KDM5B	2	3.73717e-11	0.735443	0.644	0.235	8.15862e-07
BCL2L1	2	4.34683e-11	0.423675	0.556	0.168	9.48957e-07
ACTG1	2	4.81101e-11	0.67787	1	0.959	1.05029e-06
ACTB	2	4.8899e-11	0.701122	1	0.999	1.06751e-06
EMP3	2	5.21653e-11	0.608073	1	0.898	1.13882e-06
SLAMF1	2	5.27291e-11	0.622231	0.8	0.37	1.15113e-06
OSM	2	5.72364e-11	0.468347	0.267	0.05	1.24953e-06
TUBB	2	8.38779e-11	0.781935	0.911	0.55	1.83114e-06
GSTP1	2	1.11536e-10	0.84104	0.778	0.362	2.43495e-06
MSC	2	1.21492e-10	0.352767	0.289	0.056	2.65228e-06
TXN	2	1.22171e-10	0.667646	0.933	0.776	2.66711e-06
LGALS1	2	1.2262e-10	1.18315	0.867	0.584	2.67692e-06
C17orf49	2	1.24254e-10	0.63854	0.644	0.255	2.71258e-06
EIF5A	2	1.44832e-10	0.641735	0.933	0.695	3.16182e-06
CD80	2	1.51272e-10	0.332592	0.267	0.05	3.30242e-06
PTPN7	2	1.982e-10	0.552404	0.867	0.388	4.3269e-06
RFLNB	2	2.84936e-10	0.3046	0.289	0.057	6.22043e-06
GADD45G	2	3.3419e-10	0.423554	0.4	0.103	7.29569e-06
VIM	2	3.94905e-10	0.739866	1	0.943	8.62117e-06
SKIL	2	5.45702e-10	0.264426	0.311	0.066	1.19132e-05
ASCC3	2	8.25931e-10	0.613524	0.511	0.165	1.80309e-05
UTP11	2	8.57003e-10	0.376257	0.356	0.086	1.87092e-05
BCL7C	2	8.73214e-10	0.399303	0.444	0.127	1.90631e-05
EBP	2	1.24238e-09	0.419165	0.644	0.235	2.71223e-05
KLRB1	2	1.26104e-09	0.534568	0.578	0.199	2.75298e-05
TMSB10	2	1.34773e-09	0.451537	1	0.998	2.94224e-05
HIF1A	2	1.67617e-09	0.55191	0.689	0.288	3.65925e-05
SH3BGRL3	2	1.72135e-09	0.564305	1	0.98	3.75788e-05
TNFRSF4	2	2.81672e-09	0.879024	0.867	0.571	6.14917e-05
COX17	2	3.5015e-09	0.678158	0.8	0.494	7.64412e-05
CD82	2	4.01318e-09	0.800798	0.711	0.356	8.76117e-05
S100A4	2	5.91112e-09	0.512364	1	0.975	0.000129046
RBPJ	2	8.41212e-09	0.619556	0.733	0.355	0.000183645
POLD2	2	1.31101e-08	0.407389	0.378	0.107	0.000286207
TWF2	2	1.4745e-08	0.572332	0.844	0.495	0.000321898
TXNDC17	2	1.84976e-08	0.480344	0.756	0.35	0.000403822
LDHA	2	2.25606e-08	0.590405	0.911	0.794	0.000492521
TPI1	2	2.48864e-08	0.775404	0.889	0.826	0.000543295
PGK1	2	2.96944e-08	0.696015	0.933	0.792	0.000648258
ZDHHC18	2	3.47095e-08	0.267063	0.289	0.069	0.000757742
ANKRD39	2	4.10484e-08	0.323409	0.533	0.186	0.000896128
MICAL2	2	4.22235e-08	0.327449	0.422	0.131	0.000921782
IER3IP1	2	4.51043e-08	0.37056	0.311	0.08	0.000984672
TNFSF12	2	4.66662e-08	0.361075	0.333	0.093	0.00101877
UBE2Z	2	5.5879e-08	0.344642	0.467	0.148	0.0012199
NDUFB2	2	6.27334e-08	0.511872	0.933	0.685	0.00136953
BOLA3	2	6.43075e-08	0.455003	0.6	0.24	0.0014039
MYL6	2	6.70472e-08	0.512971	1	0.971	0.00146371
UQCC2	2	7.86411e-08	0.506607	0.533	0.208	0.00171681
PTPN9	2	8.44442e-08	0.338113	0.4	0.124	0.0018435
MYDGF	2	9.31984e-08	0.479494	0.778	0.378	0.00203461
BAX	2	9.47755e-08	0.606667	0.911	0.616	0.00206904
COX6C	2	9.85293e-08	0.400163	0.956	0.848	0.00215099
HSP90AB1	2	1.11248e-07	0.576047	0.911	0.797	0.00242866
IL2RB	2	1.22372e-07	0.574884	0.867	0.558	0.0026715
NDUFV2	2	1.40723e-07	0.558766	0.867	0.664	0.00307213
RPL36A	2	1.73916e-07	0.647559	0.822	0.667	0.00379675
CCDC107	2	1.86805e-07	0.473621	0.778	0.42	0.00407815
NEDD8	2	1.86851e-07	0.505042	0.844	0.584	0.00407915
SOS1	2	1.96512e-07	0.25007	0.267	0.065	0.00429005
ANXA1	2	2.11264e-07	0.454557	0.644	0.276	0.00461211
ATF5	2	3.68268e-07	0.295179	0.267	0.068	0.00803965
SYNGR2	2	3.80492e-07	0.56923	0.8	0.557	0.00830653
WARS	2	4.13589e-07	0.490771	0.467	0.182	0.00902907
FLNA	2	5.7534e-07	0.520239	0.889	0.624	0.0125603
NDUFAF8	2	5.8021e-07	0.38919	0.6	0.276	0.0126666
TNFRSF18	2	6.27032e-07	0.407941	0.933	0.597	0.0136887
HUWE1	2	6.98149e-07	0.333657	0.622	0.248	0.0152413
ORMDL2	2	7.28672e-07	0.387135	0.6	0.26	0.0159076
EHD4	2	7.59688e-07	0.416491	0.444	0.168	0.0165848
RPS19	2	9.45553e-07	0.37577	1	0.989	0.0206424
TPM3	2	9.54595e-07	0.410486	0.978	0.864	0.0208398
EML4	2	9.67908e-07	0.497857	0.844	0.617	0.0211304
VASP	2	1.3058e-06	0.495427	0.711	0.376	0.0285069
MDM2	2	1.35447e-06	0.427096	0.467	0.18	0.0295695
ZBTB32	2	1.49659e-06	0.357866	0.289	0.084	0.032672
GNL2	2	1.57461e-06	0.28716	0.4	0.133	0.0343753
HIST1H1D	2	1.59616e-06	0.352241	0.422	0.153	0.0348458
PPIB	2	1.77463e-06	0.45457	0.911	0.848	0.0387419
GZMB	2	1.82542e-06	1.02099	0.267	0.076	0.0398507
LST1	2	1.84225e-06	0.255073	0.289	0.082	0.0402181
RELB	2	1.92549e-06	0.342947	0.689	0.326	0.0420353
HSP90B1	2	2.15563e-06	0.523816	0.844	0.579	0.0470596
SYT11	2	2.31314e-06	0.36018	0.533	0.213	0.0504981
ROMO1	2	2.36439e-06	0.503974	0.822	0.562	0.051617
ANXA2	2	2.49421e-06	0.490056	0.889	0.705	0.0544511
RALB	2	2.5231e-06	0.272674	0.333	0.106	0.0550819
AL133415.1	2	2.67533e-06	0.337545	0.333	0.107	0.058405
TNFRSF1B	2	3.03093e-06	0.52119	0.956	0.725	0.0661683
PHPT1	2	3.14047e-06	0.554638	0.667	0.37	0.0685597
RPS27L	2	3.87785e-06	0.613131	0.889	0.738	0.0846573
DNAJB11	2	4.04985e-06	0.36025	0.511	0.213	0.0884123
BAD	2	4.36483e-06	0.258073	0.533	0.219	0.0952885
TIMP1	2	4.55029e-06	0.4748	0.733	0.394	0.0993374
WDR1	2	4.58468e-06	0.438738	0.889	0.685	0.100088
RARA	2	4.63606e-06	0.380277	0.422	0.157	0.10121
ATP5MD	2	4.76293e-06	0.398937	0.889	0.719	0.10398
MAPKAPK3	2	4.77183e-06	0.440524	0.622	0.319	0.104174
TOP1	2	5.15724e-06	0.457577	0.711	0.362	0.112588
LCP2	2	5.1769e-06	0.505766	0.867	0.65	0.113017
DHX30	2	5.53272e-06	0.454201	0.489	0.204	0.120785
CISH	2	5.55502e-06	0.3657	0.711	0.35	0.121272
CDKN2A	2	5.60351e-06	0.374167	0.378	0.142	0.12233
CYB5A	2	6.96263e-06	0.366863	0.333	0.113	0.152001
NAXE	2	7.11865e-06	0.381244	0.622	0.281	0.155407
FDXR	2	7.43624e-06	0.284551	0.311	0.1	0.162341
MIF	2	7.58694e-06	0.517384	0.978	0.914	0.16563
EFHD2	2	8.17579e-06	0.329292	0.556	0.248	0.178486
MTRNR2L12	2	8.19324e-06	0.493041	0.978	0.991	0.178867
ATOX1	2	8.39604e-06	0.444122	0.578	0.298	0.183294
MRPS16	2	9.46143e-06	0.3516	0.556	0.239	0.206553
PSMB10	2	9.47288e-06	0.553339	0.867	0.651	0.206802
SH2D2A	2	9.67125e-06	0.430572	0.778	0.492	0.211133
PLP2	2	9.674e-06	0.485102	0.889	0.668	0.211193
PSME1	2	1.00683e-05	0.361716	0.956	0.872	0.219801
MPDU1	2	1.03196e-05	0.251286	0.533	0.225	0.225287
ARHGDIA	2	1.18547e-05	0.413758	0.911	0.703	0.2588
SEC61B	2	1.31714e-05	0.447729	0.844	0.706	0.287545
DESI1	2	1.32764e-05	0.386447	0.467	0.213	0.289838
MRPL14	2	1.3757e-05	0.361564	0.533	0.245	0.300328
CEACAM1	2	1.4526e-05	0.339493	0.267	0.082	0.317116
COX6A1	2	1.47292e-05	0.344661	0.911	0.818	0.321553
STIP1	2	1.56089e-05	0.329908	0.556	0.265	0.340759
PDE4D	2	1.65305e-05	0.302579	0.422	0.167	0.360877
PFKP	2	1.68987e-05	0.381574	0.667	0.345	0.368915
DPP3	2	1.69801e-05	0.254303	0.378	0.14	0.370692
CGAS	2	1.7095e-05	0.268331	0.311	0.104	0.373201
CDK2AP2	2	1.77908e-05	0.446995	0.667	0.383	0.388391
GSDMD	2	1.92709e-05	0.375146	0.689	0.419	0.420703
C12orf75	2	2.07626e-05	0.622832	0.689	0.401	0.453268
SAR1B	2	2.15102e-05	0.255444	0.533	0.232	0.469588
CD6	2	2.33533e-05	0.362858	0.711	0.385	0.509825
TLN1	2	2.36042e-05	0.258626	0.689	0.35	0.515303
CD58	2	2.44871e-05	0.479441	0.689	0.407	0.534578
FAM96B	2	2.45426e-05	0.598696	0.844	0.544	0.535789
EIF1AY	2	2.74338e-05	0.349894	0.444	0.188	0.598907
TUBA1B	2	2.80825e-05	0.49205	0.733	0.448	0.613069
UNC119	2	2.85151e-05	0.302369	0.467	0.201	0.622513
APOBEC3C	2	2.96029e-05	0.293149	0.644	0.312	0.646261
NDUFAF3	2	3.07442e-05	0.313986	0.667	0.375	0.671177
NINJ1	2	3.10872e-05	0.301984	0.533	0.243	0.678665
GZMA	2	3.11917e-05	1.20896	0.422	0.199	0.680947
LGALS3	2	3.22697e-05	0.517685	0.933	0.669	0.704481
LCP1	2	3.27786e-05	0.411898	0.889	0.701	0.715589
BAK1	2	3.28972e-05	0.313225	0.533	0.233	0.718178
PUM3	2	3.3606e-05	0.282223	0.311	0.11	0.733652
LAT	2	3.60259e-05	0.407328	0.911	0.723	0.786481
PSMB2	2	3.65179e-05	0.348893	0.756	0.469	0.797223
FLOT1	2	3.69624e-05	0.271085	0.489	0.22	0.806927
EIF2S2	2	4.18763e-05	0.306326	0.778	0.453	0.914202
PIEZO1	2	4.23027e-05	0.278911	0.356	0.133	0.923509
MYL12A	2	4.25169e-05	0.281433	0.978	0.935	0.928186
SPCS2	2	4.33265e-05	0.372382	0.822	0.519	0.945861
RAC2	2	4.37846e-05	0.360004	0.978	0.885	0.955862
UPP1	2	4.47387e-05	0.28876	0.8	0.448	0.976691
PDIA4	2	4.69014e-05	0.372423	0.467	0.222	1
UQCR11	2	5.48079e-05	0.320793	0.911	0.786	1
DCTPP1	2	5.80259e-05	0.294388	0.467	0.21	1
PMVK	2	5.8791e-05	0.304524	0.533	0.252	1
APOL3	2	7.02953e-05	0.261158	0.422	0.178	1
IL2RG	2	7.14994e-05	0.477156	0.644	0.354	1
RPS10	2	7.15678e-05	0.321559	0.556	0.272	1
LRRFIP1	2	7.20556e-05	0.415337	0.911	0.69	1
ABCF1	2	7.39803e-05	0.278104	0.444	0.188	1
NFKB1	2	7.5325e-05	0.355765	0.4	0.173	1
RHNO1	2	7.57797e-05	0.261485	0.444	0.195	1
DNPH1	2	8.37047e-05	0.407602	0.733	0.509	1
CDC37	2	8.50885e-05	0.434038	0.844	0.676	1
PA2G4	2	8.69897e-05	0.39331	0.844	0.588	1
MACF1	2	9.20471e-05	0.394518	0.6	0.316	1
SDF2L1	2	9.22592e-05	0.43751	0.511	0.247	1
RPL26	2	9.32348e-05	0.268692	0.978	0.937	1
SH3BP5	2	9.77138e-05	0.258203	0.489	0.227	1
MRPL20	2	9.80639e-05	0.352008	0.689	0.425	1
TNFRSF25	2	0.000102979	0.283033	0.622	0.318	1
SRA1	2	0.000104672	0.289583	0.6	0.305	1
SGK1	2	0.000105538	0.355453	0.422	0.187	1
LSM4	2	0.000115167	0.369798	0.533	0.287	1
ALOX5AP	2	0.000117479	0.469478	0.733	0.49	1
ATP5ME	2	0.000127248	0.344796	0.867	0.617	1
FLT3LG	2	0.000148916	0.363142	0.867	0.605	1
EIF5B	2	0.000156281	0.366078	0.578	0.32	1
SIT1	2	0.000157033	0.40102	0.778	0.499	1
CDK6	2	0.000157704	0.295914	0.422	0.197	1
PSMA4	2	0.000159927	0.258595	0.778	0.437	1
PSMB3	2	0.000192446	0.425859	0.822	0.688	1
MLLT6	2	0.000199022	0.446057	0.533	0.249	1
LAGE3	2	0.000202593	0.255364	0.422	0.188	1
SLC1A5	2	0.000204856	0.358744	0.333	0.142	1
TIMM8B	2	0.000210096	0.280567	0.556	0.292	1
DBNL	2	0.000216103	0.317929	0.733	0.447	1
CFL1	2	0.000252587	0.277114	1	0.968	1
COX8A	2	0.000264068	0.340328	0.956	0.796	1
ANXA6	2	0.000272837	0.329585	0.822	0.579	1
DNM2	2	0.000290847	0.304665	0.533	0.281	1
TNFAIP8	2	0.000294773	0.326862	0.667	0.39	1
CTSB	2	0.000295089	0.385534	0.733	0.474	1
MRPL23	2	0.000310427	0.254972	0.333	0.138	1
RPL37A	2	0.000315312	0.27643	0.956	0.96	1
CD69	2	0.000320985	0.569237	0.756	0.538	1
KCNN4	2	0.0003459	0.260685	0.378	0.166	1
NFKBIA	2	0.000352357	0.276278	0.933	0.716	1
MAPRE1	2	0.000358808	0.265611	0.6	0.328	1
MT-ATP6	2	0.000361427	0.327957	1	0.998	1
MYO1G	2	0.00036906	0.280458	0.756	0.458	1
P2RY8	2	0.000386902	0.258117	0.533	0.263	1
CIB1	2	0.000395815	0.376517	0.822	0.69	1
SELENOK	2	0.000404194	0.301632	0.733	0.493	1
APRT	2	0.000409139	0.319181	0.933	0.686	1
FAM162A	2	0.000419351	0.282187	0.533	0.282	1
CMTM6	2	0.00042425	0.262111	0.844	0.623	1
DDX39A	2	0.000429935	0.292211	0.622	0.352	1
PLEC	2	0.000439016	0.268896	0.556	0.292	1
IFITM3	2	0.000442955	0.302858	0.533	0.267	1
MFSD10	2	0.000445446	0.381267	0.511	0.274	1
COX7B	2	0.000453894	0.287636	0.822	0.661	1
MT-ND5	2	0.000458121	0.418481	1	0.988	1
CCT6A	2	0.000506459	0.323454	0.733	0.431	1
GADD45GIP1	2	0.000514932	0.279924	0.711	0.418	1
CD63	2	0.000517038	0.420499	0.644	0.396	1
MAP2K2	2	0.000521722	0.314802	0.444	0.207	1
LAG3	2	0.000539367	0.364902	0.4	0.194	1
DDT	2	0.000564377	0.353868	0.644	0.412	1
PSMC3	2	0.000569239	0.273571	0.644	0.383	1
CORO1A	2	0.000582863	0.283144	0.978	0.938	1
ACAA2	2	0.000587951	0.276555	0.444	0.219	1
P4HB	2	0.000592101	0.373048	0.733	0.526	1
RGS19	2	0.000607497	0.293734	0.711	0.414	1
ANKLE2	2	0.000655821	0.348851	0.444	0.217	1
PSMA7	2	0.000681011	0.29817	0.867	0.782	1
DNMT1	2	0.00068797	0.253746	0.533	0.283	1
TRADD	2	0.000710977	0.346448	0.667	0.407	1
SSBP4	2	0.000793091	0.305328	0.622	0.335	1
ESYT1	2	0.000799229	0.254861	0.6	0.33	1
PDIA3	2	0.00080785	0.398481	0.844	0.589	1
TNIP2	2	0.000810031	0.285827	0.6	0.349	1
CHCHD10	2	0.000836355	0.309459	0.578	0.311	1
IFI35	2	0.000846201	0.31618	0.622	0.378	1
ATP5PD	2	0.000870137	0.342061	0.844	0.623	1
HINT1	2	0.000877293	0.298062	0.911	0.907	1
OSTF1	2	0.000891535	0.37211	0.689	0.486	1
CAPNS1	2	0.000914522	0.290557	0.467	0.235	1
TRAF1	2	0.000923747	0.269697	0.489	0.258	1
BST2	2	0.000997859	0.537985	0.711	0.557	1
SEC61G	2	0.00100985	0.318598	0.822	0.697	1
POLR2H	2	0.00105231	0.254462	0.378	0.182	1
NFATC2	2	0.00112153	0.275608	0.489	0.252	1
STK17B	2	0.00115617	0.313626	0.933	0.71	1
PRNP	2	0.00126064	0.301587	0.667	0.405	1
MINOS1	2	0.00129015	0.308931	0.622	0.371	1
ERAP2	2	0.0013123	0.355194	0.511	0.283	1
ALKBH5	2	0.0013127	0.252522	0.267	0.108	1
PHB	2	0.00134	0.295131	0.556	0.326	1
SELENOH	2	0.0013429	0.261268	0.733	0.52	1
ACD	2	0.00135398	0.259983	0.311	0.137	1
RNF145	2	0.00137706	0.352702	0.689	0.468	1
GNG2	2	0.00142894	0.268971	0.778	0.563	1
AL138963.3	2	0.00150085	0.402905	0.533	0.292	1
MYD88	2	0.00153199	0.300608	0.467	0.244	1
XBP1	2	0.00154556	0.290535	0.444	0.236	1
TAPBP	2	0.0015769	0.487196	0.778	0.613	1
PRELID1	2	0.00173553	0.400624	0.8	0.604	1
ATP5MF	2	0.00176445	0.377969	0.889	0.71	1
HK1	2	0.00180967	0.259135	0.511	0.29	1
GMIP	2	0.00184765	0.317676	0.489	0.262	1
RPS6KA1	2	0.0019069	0.307303	0.511	0.275	1
TMEM173	2	0.00226969	0.393887	0.8	0.613	1
MVP	2	0.00248886	0.366234	0.711	0.53	1
TUBA1C	2	0.00260111	0.276612	0.467	0.242	1
TMED10	2	0.00264417	0.257383	0.689	0.456	1
SMIM37	2	0.00279011	0.357883	0.511	0.267	1
NDUFA3	2	0.00287097	0.336747	0.822	0.569	1
ACTN4	2	0.00294433	0.277594	0.711	0.526	1
NFAT5	2	0.00295642	0.288624	0.422	0.231	1
NOP10	2	0.00305985	0.382674	0.778	0.597	1
ADGRE5	2	0.00316599	0.353096	0.667	0.461	1
SNRPF	2	0.00317588	0.31069	0.689	0.477	1
TUBA4A	2	0.00326634	0.364173	0.667	0.466	1
NDUFA1	2	0.00340891	0.250747	0.889	0.785	1
GSTO1	2	0.00347049	0.373655	0.578	0.348	1
FERMT3	2	0.00357238	0.280776	0.622	0.407	1
SIRT2	2	0.0036035	0.274514	0.422	0.208	1
CENPX	2	0.00392087	0.276811	0.444	0.25	1
MYL12B	2	0.00422233	0.258401	0.933	0.88	1
MRPL19	2	0.00464199	0.265652	0.333	0.163	1
SNRPG	2	0.00503431	0.284579	0.778	0.602	1
PPM1M	2	0.00511954	0.263465	0.556	0.337	1
C4orf48	2	0.00569674	0.360335	0.844	0.628	1
CREB3	2	0.00578076	0.319582	0.267	0.122	1
STK17A	2	0.00625362	0.252731	0.822	0.553	1
GNAI2	2	0.0067208	0.321589	0.689	0.473	1
GBP1	2	0.00705224	0.272725	0.6	0.403	1
FKBP11	2	0.00719161	0.349282	0.333	0.182	1
CAPN1	2	0.00739826	0.262962	0.533	0.326	1
GIMAP4	2	0.00805575	0.254292	0.622	0.421	1
EIPR1	2	0.0080641	0.259124	0.311	0.16	1
PGAM1	2	0.00823317	0.261892	0.844	0.708	1
SIKE1	2	0.00900241	0.264133	0.267	0.131	1
TMA7	2	0.00940326	0.280321	1	0.907	1
MAF	2	0.0099554	0.27163	0.622	0.432	1
