# Supplementary material for: Distinct molecular and immune hallmarks of inflammatory arthritis induced by immune checkpoint inhibitors for cancer therapy
Source: Nat Commun. 2022 Apr 12;13:1970. doi: 10.1038/s41467-022-29539-3 (PMC9005525; doi:10.1038/s41467-022-29539-3)
Supplement: Supplementary file 9 — Supplementary Data file 5 [file 41467_2022_29539_MOESM9_ESM.xlsx]

## Sheet: Sup_Data_file_5
Supplementary Data file 5. Differentially expressed genes in regulatory T cell subclusters with log2 fold changes >0.5 or <-0.5 and -log10 P>15. P-value was calculated using Wilcoxon Rank Sum test. P-adj value is false discovery rate adjusted P-value
Gene	Log2 FC (Cluster 1/Cluster 2)	Adjusted P value	-Log10 P
JUNB	0.752715	6.21801e-43	42.2063
TXNIP	0.630176	1.91342e-51	50.7182
MAL	0.612843	4.6815e-36	35.3296
CDC25B	0.592186	2.27627e-36	35.6428
LEF1	0.562636	3.16729e-37	36.4993
CD52	0.537613	1.70026e-62	61.7695
SH2D2A	-0.503611	6.13479e-43	42.2122
UGP2	-0.505186	1.6829e-42	41.7739
CST7	-0.506413	3.65985e-29	28.4365
HSPA1A	-0.51103	1.41574e-41	40.849
LAYN	-0.512577	6.15263e-43	42.2109
CISH	-0.514807	2.51917e-34	33.5987
CTLA4	-0.51521	1.64501e-44	43.7838
FRMD4B	-0.52921	8.48692e-41	40.0712
CACYBP	-0.542913	2.98173e-41	40.5255
CD2	-0.544366	1.08334e-65	64.9652
SAT1	-0.549731	3.09069e-33	32.5099
IRF1	-0.560704	6.69605e-47	46.1742
CD7	-0.561865	3.46515e-33	32.4603
GAPDH	-0.561867	1.18463e-72	71.9264
LY6E	-0.565021	8.71459e-51	50.0598
IL2RB	-0.572509	3.55638e-49	48.449
GBP1	-0.573055	1.32652e-36	35.8773
LMNA	-0.617965	1.20903e-17	16.9176
ISG15	-0.620549	8.77459e-33	32.0568
MIR4435-2HG	-0.622573	3.6502e-51	50.4377
ACP5	-0.625977	2.30472e-54	53.6374
SRGN	-0.632378	2.01715e-81	80.6953
MX1	-0.648856	1.03606e-43	42.9846
GBP2	-0.681619	7.25856e-80	79.1391
BATF	-0.699188	4.04807e-70	69.3928
LTA	-0.702365	4.88091e-21	20.3115
IL1R2	-0.716519	5.1421e-40	39.2889
CXCR6	-0.726064	4.99891e-66	65.3011
LGALS3	-0.731858	6.2072e-50	49.2071
ENO1	-0.737268	9.63356e-76	75.0162
CTSC	-0.747516	1.72634e-74	73.7629
LAG3	-0.758677	7.08607e-34	33.1496
TXN	-0.770635	1.8585e-56	55.7308
FOXP3	-0.778459	5.55408e-88	87.2554
RGS1	-0.788897	4.32609e-53	52.3639
TIGIT	-0.805215	1.62665e-79	78.7887
RNF213	-0.811631	3.65213e-59	58.4375
AC017002.3	-0.815442	2.548e-78	77.5938
IFI6	-0.823845	1.42526e-57	56.8461
CMTM6	-0.855292	3.44569e-67	66.4627
TNFRSF1B	-0.877998	9.5209e-84	83.0213
TYMP	-0.936408	4.88125e-75	74.3115
TNFRSF18	-1.07615	6.50823e-101	100.187
IL2RA	-1.09331	3.6509e-87	86.4376
LINC01943	-1.19753	3.56661e-131	130.448
TNFRSF4	-1.21648	1.6683e-58	57.7777
