# Supplementary material for: Distinct molecular and immune hallmarks of inflammatory arthritis induced by immune checkpoint inhibitors for cancer therapy
Source: Nat Commun. 2022 Apr 12;13:1970. doi: 10.1038/s41467-022-29539-3 (PMC9005525; doi:10.1038/s41467-022-29539-3)
Supplement: Supplementary file 10 — Source Data [file 41467_2022_29539_MOESM10_ESM.xlsx]

## Sheet: Fig1
Fig 1f
Ki67	PB	SF		CD25hi CD127lo CD4+ T	PB	SF		CD45RAhi CCR7hi T	PB	SF		CD16+ NK and NK T	PB	SF		CD19+ B	PB	SF
	1.78829	13.8484			0.812642	2.96575			0.917257	0.396855			8.99377	0.166528			0.397068	0
	30.783	83.3851			1.52336	2.20398			18.2342	0.11353			13.795	0.542375			1.80337	0.09812
	37.0306	82.9389			0.076527	5.82037			5.30367	2.84038			11.3894	4.6153			8.24669	0.38835
	0.0297089	55.5385			0.176466	5.13911			3.83947	0.654052			29.1607	1.72684			16.024	0.115701
	35.5	70.98			0.176466	0.251512			5.75115	0.030334			3.27214	0.479651			2.49796	0.006784
					0.728574	1.43808			8.24363	3.29539			2.25996	0.401204			4.57708	0.009189
					0.842472	3.66151			5.57608	0.743839			8.42364	0.488095			1.81744	0.081411
					0.183559	0.270872			8.2061	0.011539							11.743	0.006157

## Sheet: Fig2
Fig 2f
PB	IFNg	IL-4	IL-10	IL-17	IL-21
	35.09	1.74097	7.37564	2.14955	0.501452
	11.4	1.67493	4.3348	0.239883	1.00313
	19.72	2.00256	3.50504	0.198469	0.525046
	7.71	5.80986	4.19646	0.816803	1.89781
	11.81	3.11699	0.873201	2.03751	0.97271
	26.78	2.35193	0.504436	0.936422	0.517114
	14.1	1.09699		1.5481	0.400488
SF	IFNg	IL-4	IL-10	IL-17	IL-21
	47.74	5.91619	5.47621	0.667694	6.83805
	70.89	0.996606	7.86485	1.01425	2.58979
	53.94	0.842307	1.39495	0.213675	2.80294
	60.02	2.01729	3.09456	2.94369	5.70689
	70.48	7.66765	0.916456	3.27344	0.109799
	43.92	2.58712	2.53411	0.744087	2.39439
	16.54	0.559166		3.221

## Sheet: Fig3
Fig 3e
CD45RA- eTregs	PB	SF
	52.96	98.3
	48.7	98.9
	87.1	98.3
	70.5	95.9
Fig 3f
CD25	PB	SF		FoxP3	PB	SF		CTLA-4	PB	SF		PD-1	PB	SF
	5.191	11.669			0.488	0.542			0.618	3.379			0.903	1.397
	5.737	9.817			0.574	0.753			0.444	1.987			0.341	0.715
	6.173	12.669			0.573	0.72			0.564	0.908			0.522	1.046
	6.16	13.327			0.329	0.427			0.291	2.568			0.59	0.796
Fig 3g
Cell Proliferation	PB Treg_No-irAE	PB Treg_Arthritis-irAE	SF Treg_Arthritis-irAE		IFNg production	PB Treg_No-irAE	PB Treg_Arthritis-irAE	SF Treg_Arthritis-irAE		IL-2 production	PB Treg_No-irAE	PB Treg_Arthritis-irAE	SF Treg_Arthritis-irAE
	0.829875	18.28	54.75			19.917	16.04	49.8928			0.753769	25.7971	52.3913
	18.6813	27.1715	78.6414			26.6667	33.7017	70.7182			13.6364	1.73536	73.2104
	6.55738	30.6122	61.3776			17.1429	51.4107	69.3417			0.05	32.0041	77.4029
	1.21655	1.89702	76.5583			1.51515	47.3585	68.8679			15.7368	38.1703	40.1682
	0					16.6667					22.7273

## Sheet: Fig4
Fig 4d
Tn	Without CXCL9/10/11/16	With CXCL9/10/11/16	CX3CR1hi	Without CXCL9/10/11/16	With CXCL9/10/11/16
	1	1.21		1	2.14
	1	0.961		1	2.16
	1	1.2		1	1.96
	1	0.87		1	1.91
	1	1.08		1	1.23
	1	0.94		1	1.99

## Sheet: Fig5
Fig 5a
IFNg	P	C		IL-4	P	C		IL-17	P	C		IL-21	P	C		Th1	P	C		t-Th17	P	C		Th17	P	C
	7.12	50.75			0.17	8.8			0.34	3.78			1.19	15.85			7.12	49			0	1.75			0.34	2.03
	37.44	51.56			8.34	3.88			1.28	1.96			11.88	11.5			36.8	50.4			0.64	1.16			0.64	0.8
	40.42	53.76			1.1	4.33			0.24	3.53			3.38	3.72			40.3	52.2			0.12	1.56			0.12	1.97
	51	22.69			3.24	2.44			1.03	4.4			9.56	4.55			50.4	20.8			0.6	1.89			0.43	2.51
	66.75	21.01			9.53	6.54			4.28	3.47			8.3	8.75			64.9	19.7			1.85	1.31			2.43	2.16
	46.68				7.82				1.99				7.39				45.5				1.18				0.81
Fig 5b
IFNg	P	C		IL-4	P	C		IL-17	P	C		IL-21	P	C		Tc1	P	C		t-Tc17	P	C		Tc17	P	C
	3.09	64.09			0.52	6.38			0	1.85			0	1.97			3.09	62.7			0	1.39			0	0.46
	83.07	86.99			7.368	0.728			1.47	0.105			6.49	5.558			81.8	86.9			1.27	0.092			0.2	0.013
	65.02	79.44			0.492	2.49			0.149	2.23			1.76	2.08			64.9	77.6			0.12	1.84			0.029	0.39
	58.05	41.86			0.71	0.93			0.26	1.56			2.31	1.24			57.9	41.1			0.15	0.76			0.11	0.8
	93.17	48.08			6.13	4.1			0.49	1.09			1.09	0.57			92.8	47.3			0.37	0.78			0.12	0.31
	47.74				2.07				1.28				1.04				47.5				0.24				1.04
Fig 5c
Th1	P_PB	P_SF	C_PB	C_SF		t-Th17	P_PB	P_SF	C_PB	C_SF		Th17	P_PB	P_SF	C_PB	C_SF		Tc1	P_PB	P_SF	C_PB	C_SF		t-Tc17	P_PB	P_SF	C_PB	C_SF		Tc17	P_PB	P_SF	C_PB	C_SF
	19.8	36.8	3.99	50.4			1.23	0.64	0.02	1.16			0	0.64	0.29	0.8			36.4	81.8	49.3	86.9			0.95	1.27	0.039	0.09			0.47	0.2	0	0.013
	9.53	40.3	4.63	52.2			0.031	0.12	0.071	1.56			0.2	0.12	0.69	1.97			9.53	64.9	39.3	77.6			0.031	0.12	0.88	1.84			0.2	0.029	0.25	0.39
	7.9	64.9	4.41	20.8			0.31	1.85	0.75	1.89			0.64	2.43	2.17	2.51			22.7	92.8	11	41.1			0.17	0.37	0.62	0.76			0.35	0.12	0.67	0.8
	23.6	45.5	7.92	19.7			0.31	1.18	0.32	1.31			0.79	0.81	0.73	2.16			38.7	47.5	17.7	47.3			0.85	0.24	0.16	0.78			0.37	1.04	0.28	0.31

## Sheet: Fig6
Fig 6b
IFNg	Before	After		IL-17	Before	After		Th1	Before	After		t-Th17	Before	After		Th17	Before	After
	14.92	13.09			1.5	2.23			14.3	12.8			0.62	0.29			0.88	1.94
	24.47	10.3			1	1			24.27	10.2			0.2	0.1			0.8	0.9
	21.26	16.24			1.03	1.37			20.23	16			1.03	0.24			0	1.13
	16.01	10.03			1.1	1.2			15.7	9.81			0.31	0.22			0.79	0.98
	8.21	3.32			0.95	0.15			7.9	3.3024			0.31	0.02			0.64	0.13
	15.972	12.95			0.552	3.35			15.9	12.29			0.072	0.66			0.48	2.69
	5.16	3.36			2.92	0.44			4.41	3.26			0.75	0.1			2.17	0.34
Fig 6c
IFNg	Before	After		IL-17	Before	After		Tc1	Before	After		t-Tc17	Before	After		Tc17	Before	After
	43.6	44.78			0.11	0			43.6	44.78			0	0			0.11	0
	36	27.6			0	0			36	27.6			0	0			0	0
	35.61	38.65			1.41	1.7			34.4	37.8			1.21	0.85			0.2	0.85
	39.55	15.35			1.22	0.9			38.7	14.9			0.85	0.45			0.37	0.45
	22.87	15.893			0.52	0.4			22.7	15.7			0.17	0.2			0.35	0.2
	41.486	41.46			0.15	0.46			41.4	41.23			0.086	0.23			0.064	0.23
	11.62	3.55			1.29	0.96			11	3.07			0.62	0.48			0.67	0.48
Fig 6d
IFNg	Before	After		TNFa	Before	After		IL-1b	Before	After		IL-6	Before	After		IL-10	Before	After
	11.3044	1.3753			0.022724	0			0	0.270167			0.018799	0			0.525869	0.951897
	15.1865	11.5482			0.112783	0.111864			3.06707	3.59088			3.79181	4.87232			0.284596	0.226408
	19.3532	8.11953			0.092781	0.0507718			0.881546	0			3.1255	2.40609			0.260559	3.00464
	10.6938	9.593			0.741922	0.131179			0	1.29369			42.1042	10.2047			0.943144	0.696363
	43.4973	23.6095			0.086517	0			0	0			2.11231	1.81279			0.104514	0.116256
	131.766	26.4167			1.10109	0.0756485			0	0			2.03025	1.24963			1.11936	1.35558
	17.7872	16.2791			0.856679	0.29297			1.24957	1.7777			35.8224	8.31575			0.342787	1.0363
IL-17A	Before	After		IL-17F	Before	After		IL-21	Before	After		IL-22	Before	After		IL-25	Before	After
	1.05132	9.20794			18.3449	6.07239			0.785089	0.440713			0	0			0.0476	0.0081
	8.64514	13.7544			44.3782	73.585			2.84159	3.0197			0.0333107	0.0671991			0.305067	0.545473
	19.493	12.7814			71.1415	77.2889			3.62306	3.5734			0.10225	0.0650016			0.187419	0.31294
	19.8372	14.452			94.5603	68.7195			4.52142	5.81386			0.073703	0.0983997			0.526325	0.410345
	5.01184	4.93845			46.104	193.419			1.94808	3.97428			0.0290993	0.0404401			0.516692	0.433487
	26.801	7.22829			99.267	96.1596			5.26933	4.77076			0.799472	0.0743529			0.268834	0.271786
	22.3051	18.3897			85.76	90.5787			8.02703	7.90454			0.0774722	0.136433			0.41	0.3274

## Sheet: Supplementary Fig1
Supplementary Fig 1f
CD27hi CD8+ T	PB	SF		gd TCR+	PB	SF		CD27lo CD8+ T	PB	SF		CD16hi Neu	PB	SF
	4.123	3.86856			1.069	4.737			46.243	9.48826			0	1.482
	0.1342	2.15037			0.1079	0.3159			18.07	3.04929			0.164146	0.799027
	1.7245	17.39			0.1587	0.4266			0.92697	8.83495			0.340961	0.636221
	0.7533	10.3205			0.0624	0.32859			1.3506	3.41317			1.2091	0.784929
	2.5836	2.42142			0.3748	0.47			1.89731	4.8317			2.05125	3.76502
	15.055	25.188			0.5322	0.7352			8.58959	6.405			0.019503	0.295171
	5.604	1.4824			0.551815	0.857531			16.788	1.8065			0.044688	20.9401
					0.1173	0.054089

## Sheet: Supplementary Fig3
Supplementary Fig 3b
CD4_PB	Tn	Tcm	Tem	Temra		CD4_SF	Tn	Tcm	Tem	Temra		CD8_PB	Tn	Tcm	Tem	Temra		CD8_SF	Tn	Tcm	Tem	Temra
	0.41	2.85	87.8	8.94			0.17	5.55	90	4.31			1.76	0.55	24.7	73			2.74	3.16	48.3	45.8
	63.7	13.07	19.5	3.79			0.52	12.6	85.7	1.2			12.9	2.12	24.6	60.4			2.85	4.3	79.8	13.1
	35.5	34.3	28.4	1.81			1.46	58.8	39.5	0.27			17.5	11.5	51.2	19.8			9.03	40.5	44.2	6.26
	29.6	26.8	40.1	3.44			0.32	25.7	73.7	0.28			10.6	2.77	20.9	65.8			3.79	15.8	73	7.4
	21.4	17.8	54.4	6.35			0.14	15.5	83.8	0.54			4.97	1.62	52	41.5			1.12	9	81.4	8.44
	11.8	39.4	46.6	2.22			1.11	62	36.5	0.39			20.6	11.1	39.7	28.6			10.1	52.9	32.8	4.22
	21.8	22.2	52.4	3.54			0.76	25.4	73.1	0.72			19.5	7.22	42.7	30.5			3.96	25.1	51.8	19.2
	36.4	6.6	46.9	10.1			0.06	6.24	92.2	1.49			36.4	6.6	46.9	10.1			0.28	4.04	89.9	5.78

## Sheet: Supplementary Fig6
Supplementary Fig 6c
IFNg	P	C		IL-4	P	C		IL-17	P	C		IL-21	P	C		Th1	P	C		t-Th17	P	C		Th17	P	C
	21.03	21.26			3.7	3.99			1.23	1.03			0	3.98			19.8	20.23			1.23	1.03			0	0
	14.92	4.01			5.73	1.672			1.5	0.31			1.8	1.11			14.3	3.99			0.62	0.02			0.88	0.29
	16.01	15.872			3.6	6.83			1.1	0.552			0.75	1.15			15.7	15.8			0.31	0.072			0.79	0.48
	24.47	9.13			3.7	2.48			1	1.64			1.34	0.99			24.27	9			0.2	0.13			0.8	1.51
	8.99	4.701			3.45	6.11			2.52	0.761			0.427	1.78			8.68	4.63			0.31	0.071			2.21	0.69
	9.561	5.16			2.38	1.22			0.231	2.92			0.43	0.61			9.53	4.41			0.031	0.75			0.2	2.17
	8.21	8.24			2.71	2.77			0.95	1.05			0.88	0.425			7.9	7.92			0.31	0.32			0.64	0.73
	23.91	8.23			1.81	2.93			1.1	1.54			0.52	3.24			23.6	7.97			0.31	0.26			0.79	1.28
	8.18				1.63				0.27				0.21				8.07				0.11				0.16
Supplementary Fig 6d
IFNg	P	C		IL-4	P	C		IL-17	P	C		IL-21	P	C		Tc1	P	C		t-Tc17	P	C		Tc17	P	C
	37.35	35.61			1.04	1.38			1.42	1.41			0.47	0.154			36.4	34.4			0.95	1.21			0.47	0.2
	44.45	49.34			1.07	1.51			1.22	0.039			0.085	0.449			43.6	49.3			0.85	0.039			0.37	0
	38.7	41.439			1.76	2.27			0.11	0.103			0.064	0.021			38.7	41.4			0	0.039			0.11	0.064
	36	15.525			8.95	1.04			0	0.145			0.111	0.024			36	15.5			0	0.025			0	0.12
	31.4	40.18			2.13	4.38			0	1.13			0.18	1.13			31.4	39.3			0	0.88			0	0.25
	25.045	11.62			2.38	0.6			0.101	1.29			0.43	0.04			25	11			0.045	0.62			0.056	0.67
	22.87	17.86			2.94	1.61			0.52	0.44			0	0.085			22.7	17.7			0.17	0.16			0.35	0.28
	39.55	40.643			2.11	0.82			1.22	0.107			0.018	0.145			38.7	40.6			0.85	0.043			0.37	0.064
	21.9				0.41				0				0.28				21.9				0				0

## Sheet: Supplementary Fig7
Supplementary Fig 7a
IFNg	OA	P	C		TNFa	OA	P	C		IL-1b	OA	P	C		IL-6	OA	P	C		IL-10	OA	P	C
	0	101.661	13.1258			0.194133	3.35911	1.41502			0.035911	4.84493	1.3353			2.73199	4213.42	2849.51			0	1.23046	2.04416
	6.25689	681.298	423.763			0.23335	4.72483	8.48919			0	2.65024	3.39871			111.534	1326.35	3079.85			0.19172	2.70828	8.03011
	2.87395	13.109	1470.51			0.29373	1.87727	1.88532			0.03161	0.0965248	0.856088			84.3274	90.051	4250.38			0.06065	1.89488	3.53136
	2.26172	221.402	1139.44			0.686106	3.05247	4.47246			0.255811	0.669716	0.289567			2.6941	1955.43	157.818			0.038055	3.27187	19.1352
		225.776	174.694				3.10435	5.02519				1.23954	3.34977				2961.34	4303.41				6.07754	2.1034
		1482.41					13.1091					4.87132					2860.14					32.7686
IL-17A	OA	P	C		IL-17F	OA	P	C		IL-21	OA	P	C		IL-22	OA	P	C		IL-25	OA	P	C
	0	25.0194	20.6975			0	94.8597	82.7808			0.141601	1.04744	5.1416			0.003898	0.625575	0			0.002475	0	0
	0.03306	2.59481	27.2623			24.019	83.8172	23.6236			0.16449	0.365626	2.03897			0.04653	1.26255	1.30383			0.3055	0	0
	0	4.44255	58.5272			25.1697	68.6062	61.5413			0.767254	4.42886	5.61373			0.714364	0.0694996	0.238973			0	0	0
	0.921467	10.6979	6.90876			136.9	60.0884	117.999			9.60346	2.89208	15.81			0.280351	4.19918	4.59425			0.215946	0	0.007665
		43.6029	42.4136				16.5381	104.285				0.363804	5.98798				0.929886	0.193308				0	0.364648
		0.519321					104.285					8.8996					0.516172					0
Supplementary Fig 7b
IFNg	OA	no-irAEs	P	C		TNFa	OA	no-irAEs	P	C		IL-1b	OA	no-irAEs	P	C		IL-6	OA	no-irAEs	P	C		IL-10	OA	no-irAEs	P	C
	1.29	26.79	48.89	10.1673			0	0.126881	0	0.364			0	0	0	3.00707			0	11.14	3.55	21.4616			0	0	0	0.113838
	17.57	6.89	41.9779	0			0	0	0.856679	0.58			0	0	1.04568	0			4.05	2.29	75.8224	0			0	0.97	0.010284	0
	0	27.44	45.6735	6.17541			0	0.368585	0.2781	0.978			0	0	0.7789	0.349885			8.41	0	2.62542	144.953			0	0.07	0.007817	0.211732
	0	51.8	26.6783	297.69			0	0.093096	0.022724	1.73			0	0.22505	0	0			0	4.84	0.015791	37.0283			0	0	0.015776	0.431386
		0	14.0735	0				0	0	0.718				0	0	0				45.25	9.54366	2.39				0	0.010647	0
		3.23	0	84.93				1.23873	0	0.218				0	0	0				20.84	0	8.11				0.19	0	0.45
		0	30.99	67.12				0.946908	0	0.82				0.305013	0	21.514				0	51.63	64.85				0	0.03	0
		37.06	0	7.1166				0.722395	0	0.536				0.88	0	0.453552				8.73	0	115.552				0.29	0	0.160546
		0	45.6735					0.214	0.031384					0	0.250992					3.61	2.04334					0.24	0.008538
IL-17A	OA	no-irAEs	P	C		IL-17F	OA	no-irAEs	P	C		IL-21	OA	no-irAEs	P	C		IL-22	OA	no-irAEs	P	C		IL-25	OA	no-irAEs	P	C
	0	7.88	0	8.99095			105.876	76.618	81.54	123.815			1.53	6.022	0.653	2.85211			0.073	0	0.012	0.0632903			0.276	0.328	0.188	0.428924
	0.3	5.72	20.68	23.36			171.56	217.686	233.953	73.79			0.91	1.838	12.8633	3.18074			0	0.013	0.666261	0.116			0.158	0.18	1.1767	0.466
	3.24	2.08	13.58	24.2734			101.944	119.232	194.074	152.901			1.182	4.12	5.80595	1.95884			0.07	0.027	0.87935	0.16603			0.184	0.274	0.537893	0.430329
	0	3.14	0.273344	30.4585			50.676	80.958	50.045	42.884			1.1135	2.292	1.25811	2.92901			0	0.557	0	0.512035			0.106	0.132	0.136612	0.353398
		0	0.755768	0				137.05	74.3766	76.86				1.614	3.69152	1.1963				0.032	0.214033	0.02				0.35	0.340656	0.108
		3.96	2.2	13.38				124.766	196.67	88.372				10.566	6.982	3.37111				0.126	0.42	1.265				0.544	0.348	0.31
		6.04	2.04	6.92				35.414	128.132	126.908				7.788	3.039	3.74519				0.049	0.089	0.087				0.226	0.548	0.338
		5.79932	0.469532	9.35789				17.05	93.266	220.48				2.814	2.9725	7.07212				0.014	0.182	0.284736				0.074	0.254	0.545366
		5.06819	15.64					32.896	78.5198					5.216	0.578396					0.069	0.13546					0.246	0.537893
